# Supplementary material for: Rat Hepatic Stellate Cell Line CFSC-2G: Genetic Markers and Short Tandem Repeat Profile Useful for Cell Line Authentication
Source: Cells. 2022 Sep 16;11(18):2900. doi: 10.3390/cells11182900 (PMC9497204; doi:10.3390/cells11182900)
Supplement: Supplementary file 1 [file cells-11-02900-s001.zip › Table S2.xlsx]

## Sheet: merged_abundances
Table S2. Gene expression in CFSC-2G cells under basal culture conditions as determined by next-generation sequencing
Transcript_Id	Transcript_length	Effective_length	Estimated_counts	TPM	Gene_Id	Gene_name	Gene_description
ENSRNOT00000067875.4	1467	1271.98	642692	12768.5	ENSRNOG00000043451.4	Spp1	secreted phosphoprotein 1 [Source:RGD Symbol;Acc:3752]
ENSRNOT00000013538.6	505	311.298	105421	8557.92	ENSRNOG00000009884.6	Lgals1	galectin 1 [Source:RGD Symbol;Acc:69355]
ENSRNOT00000065460.3	234	74.5137	22846	7748.05	ENSRNOG00000043342.3	LOC290595	hypothetical gene supported by AF152002 [Source:RGD Symbol;Acc:1566160]
ENSRNOT00000013393.6	297	120.641	33154.6	6944.9	ENSRNOG00000010105.6	S100a11	S100 calcium binding protein A11 [Source:RGD Symbol;Acc:1303295]
ENSRNOT00000013608.6	1389	1193.98	310460	6570.94	ENSRNOG00000009439.6	Eef1a1	eukaryotic translation elongation factor 1 alpha 1 [Source:RGD Symbol;Acc:67387]
ENSRNOT00000005577.7	305	127.038	29659.4	5899.95	ENSRNOG00000004196.7	LOC108352650	40S ribosomal protein S29 [Source:RGD Symbol;Acc:11376557]
ENSRNOT00000079310.1	1901	1705.98	378712	5609.88	ENSRNOG00000053452.1	LOC100361457	actin, gamma 1 propeptide-like [Source:RGD Symbol;Acc:2320108]
ENSRNOT00000028315.6	552	357.569	77142	5451.91	ENSRNOG00000020843.6	LOC100360087	ferritin light chain 1-like [Source:RGD Symbol;Acc:2322860]
ENSRNOT00000030919.5	830	635	126838	5047.69	ENSRNOG00000022619.6	Fth1	ferritin heavy chain 1 [Source:RGD Symbol;Acc:2635]
ENSRNOT00000018820.5	496	302.432	57865.6	4835.15	ENSRNOG00000013874.5	Rplp1	ribosomal protein lateral stalk subunit P1 [Source:RGD Symbol;Acc:621774]
ENSRNOT00000006359.5	703	508.073	91048.2	4528.6	ENSRNOG00000004741.5	Rpl19	ribosomal protein L19 [Source:RGD Symbol;Acc:621183]
ENSRNOT00000091873.1	743	548.038	97586.8	4499.85	ENSRNOG00000027864.5	Ppia	peptidylprolyl isomerase A [Source:RGD Symbol;Acc:3372]
ENSRNOT00000042459.4	1263	1067.98	163511	3869.05	ENSRNOG00000034254.4	Actb	actin, beta [Source:RGD Symbol;Acc:628837]
ENSRNOT00000024430.5	1857	1661.98	253445	3853.69	ENSRNOG00000018087.5	Vim	vimentin [Source:RGD Symbol;Acc:621646]
ENSRNOT00000044711.4	908	712.979	103214	3658.31	ENSRNOG00000031506.4	Ftl1	ferritin light chain 1 [Source:RGD Symbol;Acc:61813]
ENSRNOT00000068323.1	339	155.348	22435.3	3649.6	ENSRNOG00000042886.1	Rps28	ribosomal protein S28 [Source:RGD Symbol;Acc:621046]
ENSRNOT00000015612.5	472	278.936	37086	3359.87	ENSRNOG00000011647.5	S100a6	S100 calcium binding protein A6 [Source:RGD Symbol;Acc:620264]
ENSRNOT00000050443.4	1002	806.979	102951	3223.93	ENSRNOG00000018630.7	LOC108351137	glyceraldehyde-3-phosphate dehydrogenase [Source:RGD Symbol;Acc:11369796]
ENSRNOT00000001265.5	483	289.679	36688.6	3200.6	ENSRNOG00000000957.5	Rpl21	ribosomal protein L21 [Source:RGD Symbol;Acc:68390]
ENSRNOT00000042661.2	303	125.379	14886.7	3000.49	ENSRNOG00000030747.2	LOC685963	similar to 60S ribosomal protein L38 [Source:RGD Symbol;Acc:1587812]
ENSRNOT00000041328.3	1295	1099.98	128960	2962.7	ENSRNOG00000030963.3	LOC108351137	glyceraldehyde-3-phosphate dehydrogenase [Source:RGD Symbol;Acc:11369796]
ENSRNOT00000022897.4	342	157.975	18386	2941.15	ENSRNOG00000016961.4	Rps27	ribosomal protein S27 [Source:RGD Symbol;Acc:621045]
ENSRNOT00000035240.4	573	378.386	43953	2935.43	ENSRNOG00000023226.4	S100a10	S100 calcium binding protein A10 [Source:RGD Symbol;Acc:628655]
ENSRNOT00000092456.1	357	171.14	19826	2927.53	ENSRNOG00000043348.3	LOC103693375	60S ribosomal protein L39 [Source:RGD Symbol;Acc:9312086]
ENSRNOT00000066885.3	824	629	72464.9	2911.35	ENSRNOG00000042271.3	Ubb	ubiquitin B [Source:RGD Symbol;Acc:621562]
ENSRNOT00000038677.5	1376	1180.98	135080	2890.47	ENSRNOG00000010362.7	Anxa2	annexin A2 [Source:RGD Symbol;Acc:621170]
ENSRNOT00000071708.2	594	399.296	45273	2865.25	ENSRNOG00000047931.2	Tmsb4x	thymosin beta 4, X-linked [Source:RGD Symbol;Acc:621622]
ENSRNOT00000041241.3	348	163.198	18479	2861.43	ENSRNOG00000033615.3	Mt-nd3	mitochondrially encoded NADH dehydrogenase 3 [Source:RGD Symbol;Acc:620557]
ENSRNOT00000057931.4	427	235.55	25829.3	2771.07	ENSRNOG00000038074.4	LOC498555	similar to 60S acidic ribosomal protein P2 [Source:RGD Symbol;Acc:1590791]
ENSRNOT00000010180.5	860	664.979	71892.3	2732.07	ENSRNOG00000007650.5	Cd63	Cd63 molecule [Source:RGD Symbol;Acc:62080]
ENSRNOT00000087392.1	309	130.306	14022.6	2719.45	ENSRNOG00000053623.1	LOC100360619	ribosomal protein L28-like [Source:RGD Symbol;Acc:2321738]
ENSRNOT00000022348.6	510	316.204	33887.9	2708.29	ENSRNOG00000016580.6	Rps23	ribosomal protein S23 [Source:RGD Symbol;Acc:621039]
ENSRNOT00000028060.6	476	282.852	29987.9	2679.2	ENSRNOG00000020674.6	Rpl27	ribosomal protein L27 [Source:RGD Symbol;Acc:621192]
ENSRNOT00000042688.2	461	268.211	28141.7	2651.5	ENSRNOG00000032825.2	LOC100362027	ribosomal protein L30-like [Source:RGD Symbol;Acc:2318953]
ENSRNOT00000077604.1	1693	1497.98	154711	2609.96	ENSRNOG00000058249.1	Pgk1	phosphoglycerate kinase 1 [Source:RGD Symbol;Acc:619878]
ENSRNOT00000016447.6	315	135.205	13941	2605.68	ENSRNOG00000012081.6	Txn1	thioredoxin 1 [Source:RGD Symbol;Acc:621157]
ENSRNOT00000050156.3	1545	1349.98	139077	2603.43	ENSRNOG00000034234.3	Mt-co1	mitochondrially encoded cytochrome c oxidase I [Source:RGD Symbol;Acc:621871]
ENSRNOT00000066159.3	443	250.765	25693	2589.2	ENSRNOG00000042233.3	Rpl41	ribosomal protein L41 [Source:RGD Symbol;Acc:621210]
ENSRNOT00000046519.4	347	162.3	16566.1	2579.41	ENSRNOG00000034180.4	Rpl37	ribosomal protein L37 [Source:RGD Symbol;Acc:621204]
ENSRNOT00000001518.6	1093	897.979	91245	2567.8	ENSRNOG00000001148.6	Rplp0	ribosomal protein lateral stalk subunit P0 [Source:RGD Symbol;Acc:621247]
ENSRNOT00000024106.7	1730	1534.98	153493	2527	ENSRNOG00000017895.7	Eno1	enolase 1 [Source:RGD Symbol;Acc:2553]
ENSRNOT00000076978.3	949	753.979	75033.2	2514.85	ENSRNOG00000003201.9	Rps4x	ribosomal protein S4, X-linked [Source:RGD Symbol;Acc:2324318]
ENSRNOT00000001383.7	793	598	58723.8	2481.6	ENSRNOG00000001049.7	Tpt1	tumor protein, translationally-controlled 1 [Source:RGD Symbol;Acc:621623]
ENSRNOT00000092713.1	274	102.972	10087.8	2475.71	ENSRNOG00000062039.1	AABR07044420.2
ENSRNOT00000041984.3	832	636.979	60986.6	2419.51	ENSRNOG00000032635.3	LOC100360117	ribosomal protein L8-like [Source:RGD Symbol;Acc:2322732]
ENSRNOT00000017468.2	1600	1404.98	133464	2400.55	ENSRNOG00000013009.2	Ldha	lactate dehydrogenase A [Source:RGD Symbol;Acc:2996]
ENSRNOT00000081747.1	696	501.073	47551.4	2398.17	ENSRNOG00000054626.1	Rps8	ribosomal protein S8 [Source:RGD Symbol;Acc:61910]
ENSRNOT00000005471.7	562	367.485	34246	2354.99	ENSRNOG00000004107.7	Rpl23	ribosomal protein L23 [Source:RGD Symbol;Acc:62067]
ENSRNOT00000051134.1	348	163.198	14551.9	2253.32	ENSRNOG00000029512.1	LOC100361854	ribosomal protein S26-like [Source:RGD Symbol;Acc:2319323]
ENSRNOT00000089027.1	1656	1460.98	129533	2240.56	ENSRNOG00000051885.1	LOC100360413	eukaryotic translation elongation factor 1 alpha 1-like [Source:RGD Symbol;Acc:2322143]
ENSRNOT00000019162.6	446	253.638	22415.9	2233.36	ENSRNOG00000014272.6	Rpl35	ribosomal protein L35 [Source:RGD Symbol;Acc:1303007]
ENSRNOT00000029791.4	552	357.569	30719.9	2171.09	ENSRNOG00000024603.4	Rps15	ribosomal protein S15 [Source:RGD Symbol;Acc:62026]
ENSRNOT00000035657.3	564	369.46	31602	2161.55	ENSRNOG00000023344.3	Rpl23a	ribosomal protein L23a [Source:RGD Symbol;Acc:1304897]
ENSRNOT00000014849.4	630	435.119	37052.4	2151.93	ENSRNOG00000011138.4	Rpl29	ribosomal protein L29 [Source:RGD Symbol;Acc:62069]
ENSRNOT00000081355.1	1608	1412.98	120007	2146.3	ENSRNOG00000053468.1	Tuba1b	tubulin, alpha 1B [Source:RGD Symbol;Acc:1565476]
ENSRNOT00000066328.3	616	421.133	35121.6	2107.52	ENSRNOG00000020595.8	Rps11	ribosomal protein S11 [Source:RGD Symbol;Acc:621026]
ENSRNOT00000091207.1	174	39.2068	3245	2091.57	ENSRNOG00000061425.1	Cox14	cytochrome c oxidase assembly factor COX14 [Source:RGD Symbol;Acc:1598052]
ENSRNOT00000041813.5	503	309.35	25267.7	2064.11	ENSRNOG00000029627.5	LOC100359951	ribosomal protein S20-like [Source:RGD Symbol;Acc:2323094]
ENSRNOT00000010383.7	780	585	47038.8	2031.98	ENSRNOG00000007663.7	LOC100911372	40S ribosomal protein S6-like [Source:RGD Symbol;Acc:6493116]
ENSRNOT00000022846.5	472	278.936	22373.3	2026.95	ENSRNOG00000042499.1	LOC100364435	thymosin, beta 10-like [Source:RGD Symbol;Acc:2321025]
ENSRNOT00000083951.1	765	570.019	44290.8	1963.55	ENSRNOG00000056765.1	Rpl10	ribosomal protein L10 [Source:RGD Symbol;Acc:621178]
ENSRNOT00000015962.6	1105	909.979	70622	1961.22	ENSRNOG00000020660.7	Cfl1	cofilin 1 [Source:RGD Symbol;Acc:69285]
ENSRNOT00000015332.7	1973	1777.98	137354	1952.24	ENSRNOG00000011329.7	Pkm	pyruvate kinase M1/2 [Source:RGD Symbol;Acc:3337]
ENSRNOT00000073160.2	474	280.918	21482.6	1932.53	ENSRNOG00000048199.2	Rps19l2	ribosomal protein S19-like2 [Source:RGD Symbol;Acc:68440]
ENSRNOT00000025421.6	662	467.073	35484	1919.84	ENSRNOG00000018795.6	Rpl18a	ribosomal protein L18A [Source:RGD Symbol;Acc:1302976]
ENSRNOT00000080988.1	1442	1246.98	94488.1	1914.86	ENSRNOG00000052802.1	Aldoa	aldolase, fructose-bisphosphate A [Source:RGD Symbol;Acc:2089]
ENSRNOT00000015958.4	653	458.104	34564	1906.68	ENSRNOG00000011821.4	S100a4	S100 calcium-binding protein A4 [Source:RGD Symbol;Acc:3245]
ENSRNOT00000019508.6	882	686.979	50824.8	1869.61	ENSRNOG00000014179.7	Rps2	ribosomal protein S2 [Source:RGD Symbol;Acc:619887]
ENSRNOT00000077564.1	348	163.198	11789	1825.49	ENSRNOG00000056076.1	LOC103694877	macrophage migration inhibitory factor [Source:RGD Symbol;Acc:9444736]
ENSRNOT00000008608.4	348	163.198	11789	1825.49	ENSRNOG00000006589.4	Mif	macrophage migration inhibitory factor [Source:RGD Symbol;Acc:621163]
ENSRNOT00000000580.4	324	142.711	10243	1813.79	ENSRNOG00000000488.4	Hmga1	high mobility group AT-hook 1 [Source:RGD Symbol;Acc:628699]
ENSRNOT00000016329.6	1100	904.979	64252.7	1794.2	ENSRNOG00000011893.6	Rps3a	ribosomal protein S3a [Source:RGD Symbol;Acc:62078]
ENSRNOT00000047450.3	2917	2721.98	189994	1763.9	ENSRNOG00000020266.5	Eef2	eukaryotic translation elongation factor 2 [Source:RGD Symbol;Acc:61979]
ENSRNOT00000021725.7	586	391.309	27230.7	1758.56	ENSRNOG00000016220.7	Rpl12	ribosomal protein L12 [Source:RGD Symbol;Acc:1565106]
ENSRNOT00000027305.7	1395	1199.98	82380.6	1734.88	ENSRNOG00000020075.7	Eef1g	eukaryotic translation elongation factor 1 gamma [Source:RGD Symbol;Acc:1302939]
ENSRNOT00000023132.5	889	693.979	47628.4	1734.35	ENSRNOG00000017194.5	Prdx1	peroxiredoxin 1 [Source:RGD Symbol;Acc:620039]
ENSRNOT00000034694.2	523	328.913	22339.4	1716.36	ENSRNOG00000028021.2	Rps13	ribosomal protein S13 [Source:RGD Symbol;Acc:621027]
ENSRNOT00000049683.3	784	589	39931	1713.22	ENSRNOG00000030700.3	Mt-co3	mitochondrially encoded cytochrome c oxidase III [Source:RGD Symbol;Acc:621873]
ENSRNOT00000049535.2	545	350.687	23531.3	1695.68	ENSRNOG00000034246.2	Rps27a	ribosomal protein S27a [Source:RGD Symbol;Acc:6489478]
ENSRNOT00000051411.4	183	43.8938	2931.8	1687.91	ENSRNOG00000031802.4	LOC691427	similar to 6.8 kDa mitochondrial proteolipid [Source:RGD Symbol;Acc:1583946]
ENSRNOT00000085201.1	2426	2230.98	149005	1687.81	ENSRNOG00000055962.1	Bgn	biglycan [Source:RGD Symbol;Acc:2207]
ENSRNOT00000012775.7	2190	1994.98	130622	1654.61	ENSRNOG00000008639.7	Pabpc1	poly(A) binding protein, cytoplasmic 1 [Source:RGD Symbol;Acc:619838]
ENSRNOT00000009046.8	354	168.528	10877.6	1631.09	ENSRNOG00000016387.8	Rpl34	ribosomal protein L34 [Source:RGD Symbol;Acc:1309402]
ENSRNOT00000028555.6	613	418.147	26890	1625.1	ENSRNOG00000021035.6	Rpl18	ribosomal protein L18 [Source:RGD Symbol;Acc:621182]
ENSRNOT00000013159.5	2100	1904.98	120829	1602.87	ENSRNOG00000009920.5	LOC680121	similar to heat shock protein 8 [Source:RGD Symbol;Acc:1595502]
ENSRNOT00000046201.3	204	55.5849	3451	1568.94	ENSRNOG00000033299.3	Mt-atp8	mitochondrially encoded ATP synthase 8 [Source:RGD Symbol;Acc:621240]
ENSRNOT00000089114.1	400	210.206	12993	1562.01	ENSRNOG00000055025.1	Fam25a	family with sequence similarity 25, member A [Source:RGD Symbol;Acc:1584388]
ENSRNOT00000084027.1	246	82.673	5008.81	1531.05	ENSRNOG00000060449.1	Rps21	ribosomal protein S21 [Source:RGD Symbol;Acc:621038]
ENSRNOT00000092867.1	701	506.073	30191	1507.59	ENSRNOG00000008551.7	Rps7	ribosomal protein S7 [Source:RGD Symbol;Acc:61907]
ENSRNOT00000080216.1	1323	1127.98	67121.1	1503.75	ENSRNOG00000034254.4	Actb	actin, beta [Source:RGD Symbol;Acc:628837]
ENSRNOT00000071965.2	1742	1546.98	91460.9	1494.06	ENSRNOG00000050585.2	Pgam1	phosphoglycerate mutase 1 [Source:RGD Symbol;Acc:3312]
ENSRNOT00000025217.6	567	372.423	22001.9	1492.94	ENSRNOG00000018680.6	Rpl17	ribosomal protein L17 [Source:RGD Symbol;Acc:1303019]
ENSRNOT00000025225.5	1017	821.979	48253	1483.48	ENSRNOG00000018645.5	Rpsa	ribosomal protein SA [Source:RGD Symbol;Acc:71026]
ENSRNOT00000026341.5	681	486.073	28525	1483	ENSRNOG00000019459.5	Oaz1	ornithine decarboxylase antizyme 1 [Source:RGD Symbol;Acc:3219]
ENSRNOT00000067032.3	1298	1102.98	64514.2	1478.11	ENSRNOG00000016896.8	Rpl3	ribosomal protein L3 [Source:RGD Symbol;Acc:735105]
ENSRNOT00000027246.5	527	332.891	19368.4	1470.31	ENSRNOG00000037897.3	Rps19l2	ribosomal protein S19-like2 [Source:RGD Symbol;Acc:68440]
ENSRNOT00000026576.7	806	611	35022.3	1448.51	ENSRNOG00000019578.7	Rps16	ribosomal protein S16 [Source:RGD Symbol;Acc:621031]
ENSRNOT00000092601.1	658	463.104	26403.6	1440.8	ENSRNOG00000001031.7	Ocm2	oncomodulin 2 [Source:RGD Symbol;Acc:3222]
ENSRNOT00000014407.5	448	255.544	14474	1431.33	ENSRNOG00000010807.5	Cox6c	cytochrome c oxidase subunit 6C [Source:RGD Symbol;Acc:620616]
ENSRNOT00000026528.7	765	570.019	31823.6	1410.84	ENSRNOG00000019453.7	Rps5	ribosomal protein S5 [Source:RGD Symbol;Acc:3601]
ENSRNOT00000005311.6	5825	5629.98	313776	1408.42	ENSRNOG00000003897.6	Col1a1	collagen type I alpha 1 chain [Source:RGD Symbol;Acc:61817]
ENSRNOT00000054958.2	2489	2293.98	127814	1408.01	ENSRNOG00000036689.2	P4hb	prolyl 4-hydroxylase subunit beta [Source:RGD Symbol;Acc:3244]
ENSRNOT00000027073.6	504	310.33	17032	1386.95	ENSRNOG00000019974.6	Uba52	ubiquitin A-52 residue ribosomal protein fusion product 1 [Source:RGD Symbol;Acc:68344]
ENSRNOT00000057585.4	8136	7940.98	434842	1383.81	ENSRNOG00000014288.8	Fn1	fibronectin 1 [Source:RGD Symbol;Acc:2624]
ENSRNOT00000005588.7	574	379.373	20656.4	1375.96	ENSRNOG00000004214.7	Rpl26	ribosomal protein L26 [Source:RGD Symbol;Acc:1310607]
ENSRNOT00000034951.5	897	701.979	38217	1375.79	ENSRNOG00000025936.5	Rpl6	ribosomal protein L6 [Source:RGD Symbol;Acc:619826]
ENSRNOT00000088846.1	384	195.47	10612	1371.94	ENSRNOG00000061857.1	Mgst2	microsomal glutathione S-transferase 2 [Source:RGD Symbol;Acc:1311218]
ENSRNOT00000002194.7	509	315.225	16959	1359.55	ENSRNOG00000001611.7	Rpl24	ribosomal protein L24 [Source:RGD Symbol;Acc:621191]
ENSRNOT00000019554.6	1543	1347.98	72072	1351.14	ENSRNOG00000014453.6	Anxa5	annexin A5 [Source:RGD Symbol;Acc:2120]
ENSRNOT00000023935.5	809	614	32675	1344.82	ENSRNOG00000017418.5	Rps3	ribosomal protein S3 [Source:RGD Symbol;Acc:619888]
ENSRNOT00000005370.6	816	621	32862	1337.27	ENSRNOG00000003975.6	Pfn1	profilin 1 [Source:RGD Symbol;Acc:621825]
ENSRNOT00000086310.1	2758	2562.98	135517	1336.18	ENSRNOG00000059714.1	Hsp90aa1	heat shock protein 90 alpha family class A member 1 [Source:RGD Symbol;Acc:631409]
ENSRNOT00000022864.5	489	295.542	15505.4	1325.81	ENSRNOG00000016912.6	Btf3	basic transcription factor 3 [Source:RGD Symbol;Acc:1308095]
ENSRNOT00000008276.3	712	517.056	26792.3	1309.46	ENSRNOG00000006283.3	LOC100359922	60S ribosomal protein L13-like [Source:RGD Symbol;Acc:2323122]
ENSRNOT00000025462.6	1643	1447.98	74302	1296.75	ENSRNOG00000018566.6	Ctsl	cathepsin L [Source:RGD Symbol;Acc:2448]
ENSRNOT00000004091.6	1865	1669.98	85415	1292.53	ENSRNOG00000003029.6	Calr	calreticulin [Source:RGD Symbol;Acc:620288]
ENSRNOT00000047936.5	554	359.533	18368.2	1291.06	ENSRNOG00000032803.5	Rpl21	ribosomal protein L21 [Source:RGD Symbol;Acc:68390]
ENSRNOT00000051895.2	474	280.918	14258	1282.62	ENSRNOG00000030237.2	Cox7c	cytochrome c oxidase subunit 7C [Source:RGD Symbol;Acc:2300145]
ENSRNOT00000035788.5	1006	810.979	39031	1216.24	ENSRNOG00000026124.5	Id3	inhibitor of DNA binding 3, HLH protein [Source:RGD Symbol;Acc:2860]
ENSRNOT00000024601.4	769	574.019	27202.9	1197.59	ENSRNOG00000018237.4	Gstp1	glutathione S-transferase pi 1 [Source:RGD Symbol;Acc:2758]
ENSRNOT00000082300.1	267	97.8531	4629.25	1195.51	ENSRNOG00000051624.1	Hspe1	heat shock protein family E (Hsp10) member 1 [Source:RGD Symbol;Acc:2844]
ENSRNOT00000014493.5	541	346.71	16396.3	1195.08	ENSRNOG00000010746.5	Rpl32	ribosomal protein L32 [Source:RGD Symbol;Acc:621203]
ENSRNOT00000024678.5	393	203.62	9594.86	1190.79	ENSRNOG00000018320.6	Rps15a	ribosomal protein S15a [Source:RGD Symbol;Acc:619939]
ENSRNOT00000020676.6	617	422.133	19867.7	1189.37	ENSRNOG00000015320.7	Atp5mc2	ATP synthase membrane subunit c locus 2 [Source:RGD Symbol;Acc:620051]
ENSRNOT00000051693.4	343	158.781	7468.19	1188.6	ENSRNOG00000033916.4	AC141489.1
ENSRNOT00000025093.6	1164	968.979	45268.5	1180.59	ENSRNOG00000018584.6	LOC100359583	hypothetical protein LOC100359583 [Source:RGD Symbol;Acc:2323611]
ENSRNOT00000013588.7	525	330.902	15434.3	1178.7	ENSRNOG00000010189.8	Rps24	ribosomal protein S24 [Source:RGD Symbol;Acc:621040]
ENSRNOT00000075397.1	5046	4850.98	225188	1173.1	ENSRNOG00000046005.1	Scd2	stearoyl-Coenzyme A desaturase 2 [Source:RGD Symbol;Acc:621177]
ENSRNOT00000071215.2	1116	920.979	42352.5	1162.11	ENSRNOG00000047374.2	Gnas	GNAS complex locus [Source:RGD Symbol;Acc:2716]
ENSRNOT00000046108.3	681	486.073	22298	1159.27	ENSRNOG00000031979.3	Mt-atp6	mitochondrially encoded ATP synthase 6 [Source:RGD Symbol;Acc:621239]
ENSRNOT00000004867.6	285	111.202	5091.17	1156.97	ENSRNOG00000003670.6	Sumo2	small ubiquitin-like modifier 2 [Source:RGD Symbol;Acc:621761]
ENSRNOT00000028656.4	729	534.038	24364	1152.91	ENSRNOG00000021104.4	Emp3	epithelial membrane protein 3 [Source:RGD Symbol;Acc:621094]
ENSRNOT00000028481.6	572	377.398	17040.2	1141.02	ENSRNOG00000020982.6	LOC687780	similar to Finkel-Biskis-Reilly murine sarcoma virusubiquitously expressed [Source:RGD Symbol;Acc:1597505]
ENSRNOT00000000696.5	2568	2372.98	105629	1124.88	ENSRNOG00000000571.6	Psap	prosaposin [Source:RGD Symbol;Acc:3423]
ENSRNOT00000007175.6	785	590	26224	1123.22	ENSRNOG00000005195.6	Cst3	cystatin C [Source:RGD Symbol;Acc:2432]
ENSRNOT00000022983.6	2052	1856.98	82244.2	1119.22	ENSRNOG00000016831.6	Serpinh1	serpin family H member 1 [Source:RGD Symbol;Acc:69302]
ENSRNOT00000030428.3	1069	873.979	38010.6	1099.06	ENSRNOG00000023529.3	Rpl5	ribosomal protein L5 [Source:RGD Symbol;Acc:619825]
ENSRNOT00000000603.7	715	520.056	22547.7	1095.65	ENSRNOG00000000505.7	Rpl10a	ribosomal protein L10A [Source:RGD Symbol;Acc:620497]
ENSRNOT00000031555.5	879	683.979	29630	1094.73	ENSRNOG00000023546.5	Hspb1	heat shock protein family B (small) member 1 [Source:RGD Symbol;Acc:61306]
ENSRNOT00000015152.6	1059	863.979	36309.2	1062.02	ENSRNOG00000011175.8	Hnrnpa2b1	heterogeneous nuclear ribonucleoprotein A2/B1 [Source:RGD Symbol;Acc:1310403]
ENSRNOT00000014904.7	464	271.139	11372.2	1059.92	ENSRNOG00000011104.7	LOC100360057	ribosomal protein L22-like [Source:RGD Symbol;Acc:2322888]
ENSRNOT00000030043.5	537	342.722	14229.6	1049.23	ENSRNOG00000026260.6	Rpl11	ribosomal protein L11 [Source:RGD Symbol;Acc:1308681]
ENSRNOT00000050223.3	1655	1459.98	60194	1041.9	ENSRNOG00000006532.5	H3f3a	H3 histone family member 3A [Source:RGD Symbol;Acc:2319910]
ENSRNOT00000017486.7	2063	1867.98	76892	1040.23	ENSRNOG00000012840.7	Sparc	secreted protein acidic and cysteine rich [Source:RGD Symbol;Acc:3742]
ENSRNOT00000004290.4	1661	1465.98	59800	1030.84	ENSRNOG00000003148.5	Timp2	TIMP metallopeptidase inhibitor 2 [Source:RGD Symbol;Acc:61312]
ENSRNOT00000035628.5	1794	1598.98	65149	1029.63	ENSRNOG00000008195.6	Ywhaz	tyrosine 3-monooxygenase/tryptophan 5-monooxygenase activation protein, zeta [Source:RGD Symbol;Acc:3980]
ENSRNOT00000034712.4	198	52.187	2116.68	1024.97	ENSRNOG00000025388.5	Mrpl33	mitochondrial ribosomal protein L33 [Source:RGD Symbol;Acc:2322809]
ENSRNOT00000089074.1	677	482.073	19462.7	1020.26	ENSRNOG00000054140.1	Myl6	myosin light chain 6 [Source:RGD Symbol;Acc:1589019]
ENSRNOT00000043693.3	684	489.073	19633	1014.45	ENSRNOG00000030371.3	Mt-co2	mitochondrially encoded cytochrome c oxidase II [Source:RGD Symbol;Acc:621872]
ENSRNOT00000092476.1	544	349.687	14018.2	1013.05	ENSRNOG00000028505.6	Rps18	ribosomal protein S18 [Source:RGD Symbol;Acc:3595]
ENSRNOT00000022184.4	543	348.699	13951.8	1011.11	ENSRNOG00000016411.4	Rps12	ribosomal protein S12 [Source:RGD Symbol;Acc:62024]
ENSRNOT00000054957.2	1880	1684.98	67282	1009.07	ENSRNOG00000036688.2	Arhgdia	Rho GDP dissociation inhibitor alpha [Source:RGD Symbol;Acc:1359547]
ENSRNOT00000009511.5	555	360.521	14285	1001.31	ENSRNOG00000007048.5	Rap1b	RAP1B, member of RAS oncogene family [Source:RGD Symbol;Acc:620577]
ENSRNOT00000084232.1	1209	1013.98	40142.3	1000.44	ENSRNOG00000052620.1	Rack1	receptor for activated C kinase 1 [Source:RGD Symbol;Acc:69229]
ENSRNOT00000003611.3	746	551.038	21810	1000.21	ENSRNOG00000002671.3	Nme2	NME/NM23 nucleoside diphosphate kinase 2 [Source:RGD Symbol;Acc:619877]
ENSRNOT00000022377.5	216	62.9617	2459	986.961	ENSRNOG00000016686.6	Tmem167a	transmembrane protein 167A [Source:RGD Symbol;Acc:2323318]
ENSRNOT00000002885.6	656	461.104	18008	986.927	ENSRNOG00000002115.6	Sod1	superoxide dismutase 1 [Source:RGD Symbol;Acc:3731]
ENSRNOT00000023664.6	1415	1219.98	47633	986.674	ENSRNOG00000017469.6	Anxa1	annexin A1 [Source:RGD Symbol;Acc:2118]
ENSRNOT00000027407.4	2022	1826.98	71170	984.423	ENSRNOG00000020206.7	Ctsd	cathepsin D [Source:RGD Symbol;Acc:621511]
ENSRNOT00000079854.1	2128	1932.98	75076	981.504	ENSRNOG00000061216.1	Tubb5	tubulin, beta 5 class I [Source:RGD Symbol;Acc:628596]
ENSRNOT00000019247.5	1057	861.979	33015.3	967.913	ENSRNOG00000014214.5	Rpl27a	ribosomal protein L27a [Source:RGD Symbol;Acc:1309771]
ENSRNOT00000065065.2	1271	1075.98	41170	966.931	ENSRNOG00000043377.4	Fdps	farnesyl diphosphate synthase [Source:RGD Symbol;Acc:68953]
ENSRNOT00000059501.2	456	263.327	10072	966.581	ENSRNOG00000018774.5	LOC100911847	40S ribosomal protein S14-like [Source:RGD Symbol;Acc:6490698]
ENSRNOT00000023072.5	1253	1057.98	40427	965.634	ENSRNOG00000016727.5	Akr1a1	aldo-keto reductase family 1 member A1 [Source:RGD Symbol;Acc:68346]
ENSRNOT00000029546.5	375	187.266	7116.41	960.327	ENSRNOG00000027503.5	Rps25	ribosomal protein s25 [Source:RGD Symbol;Acc:621043]
ENSRNOT00000024253.5	2002	1806.98	68174.2	953.422	ENSRNOG00000017510.8	Mfge8	milk fat globule-EGF factor 8 protein [Source:RGD Symbol;Acc:3083]
ENSRNOT00000021073.5	1021	825.979	31158.6	953.295	ENSRNOG00000015496.6	Tpm4	tropomyosin 4 [Source:RGD Symbol;Acc:3899]
ENSRNOT00000027976.6	1039	843.979	31517.3	943.702	ENSRNOG00000062298.1	Rpl13a	ribosomal protein L13A [Source:RGD Symbol;Acc:628697]
ENSRNOT00000028754.5	495	301.452	11222	940.74	ENSRNOG00000021177.5	Cox8a	cytochrome c oxidase subunit 8A [Source:RGD Symbol;Acc:620638]
ENSRNOT00000006591.7	1279	1083.98	39720.3	925.998	ENSRNOG00000004616.8	Npm1	nucleophosmin 1 [Source:RGD Symbol;Acc:3192]
ENSRNOT00000056151.4	541	346.71	12669	923.408	ENSRNOG00000015277.7	Serf2	small EDRK-rich factor 2 [Source:RGD Symbol;Acc:1588368]
ENSRNOT00000046240.4	1095	899.979	32843	922.208	ENSRNOG00000030871.4	Calm2	calmodulin 2 [Source:RGD Symbol;Acc:2258]
ENSRNOT00000016076.5	1256	1060.98	38613	919.697	ENSRNOG00000012062.5	Npc2	NPC intracellular cholesterol transporter 2 [Source:RGD Symbol;Acc:628756]
ENSRNOT00000003965.4	1773	1577.98	57170	915.557	ENSRNOG00000002840.4	Atp5f1b	ATP synthase F1 subunit beta [Source:RGD Symbol;Acc:621368]
ENSRNOT00000083427.1	716	521.056	18627.1	903.396	ENSRNOG00000019007.7	Rpl14	ribosomal protein L14 [Source:RGD Symbol;Acc:621180]
ENSRNOT00000013461.7	1387	1191.98	41921	888.754	ENSRNOG00000009378.7	Rpl4	ribosomal protein L4 [Source:RGD Symbol;Acc:619824]
ENSRNOT00000074829.2	1768	1572.98	55189	886.641	ENSRNOG00000050197.2	Pdia6	protein disulfide isomerase family A, member 6 [Source:RGD Symbol;Acc:628688]
ENSRNOT00000001545.4	549	354.593	12262	873.875	ENSRNOG00000001170.4	Cox6a1	cytochrome c oxidase subunit 6A1 [Source:RGD Symbol;Acc:2384]
ENSRNOT00000028740.5	1961	1765.98	60920	871.751	ENSRNOG00000021166.7	Ecm1	extracellular matrix protein 1 [Source:RGD Symbol;Acc:620357]
ENSRNOT00000022343.7	1197	1001.98	34478	869.564	ENSRNOG00000016478.7	Eif5a	eukaryotic translation initiation factor 5A [Source:RGD Symbol;Acc:1308029]
ENSRNOT00000043171.2	321	140.221	4809.01	866.682	ENSRNOG00000031315.2	Rpl36al	ribosomal protein L36a-like [Source:RGD Symbol;Acc:621156]
ENSRNOT00000004702.7	294	118.243	4051	865.775	ENSRNOG00000003542.7	Hcfc1r1	host cell factor C1 regulator 1 [Source:RGD Symbol;Acc:727975]
ENSRNOT00000044275.3	1315	1119.98	38151.6	860.838	ENSRNOG00000008414.8	Bsg	basigin (Ok blood group) [Source:RGD Symbol;Acc:2220]
ENSRNOT00000020478.7	1881	1685.98	57017	854.615	ENSRNOG00000015018.7	Pdia3	protein disulfide isomerase family A, member 3 [Source:RGD Symbol;Acc:68430]
ENSRNOT00000032613.4	2014	1818.98	59550	827.318	ENSRNOG00000023150.5	Gpi	glucose-6-phosphate isomerase [Source:RGD Symbol;Acc:2727]
ENSRNOT00000072845.1	1275	1079.98	35246.9	824.753	ENSRNOG00000046314.1	AABR07044473.1
ENSRNOT00000082011.1	1275	1079.98	35246.9	824.753	ENSRNOG00000055972.1	AC128394.1
ENSRNOT00000075406.1	1275	1079.98	35246.9	824.753	ENSRNOG00000050867.1	AABR07050530.1
ENSRNOT00000073903.1	1275	1079.98	35246.9	824.753	ENSRNOG00000047509.1	AABR07047844.1
ENSRNOT00000074538.1	1275	1079.98	35246.9	824.753	ENSRNOG00000048192.1	AABR07070238.3
ENSRNOT00000001315.6	1516	1320.98	42718	817.209	ENSRNOG00000000991.6	Arpc1b	actin related protein 2/3 complex, subunit 1B [Source:RGD Symbol;Acc:2155]
ENSRNOT00000020647.6	1444	1248.98	40231.6	814.011	ENSRNOG00000015290.6	Tpi1	triosephosphate isomerase 1 [Source:RGD Symbol;Acc:3896]
ENSRNOT00000084674.1	898	702.979	22599.9	812.422	ENSRNOG00000055579.1	Tmbim6	transmembrane BAX inhibitor motif containing 6 [Source:RGD Symbol;Acc:3842]
ENSRNOT00000085692.1	2545	2349.98	74947	805.951	ENSRNOG00000057823.1	Ubc	ubiquitin C [Source:RGD Symbol;Acc:621244]
ENSRNOT00000040261.2	348	163.198	5174.36	801.237	ENSRNOG00000032303.2	LOC108349682	60S ribosomal protein L35a [Source:RGD Symbol;Acc:11401413]
ENSRNOT00000014439.4	1591	1395.98	43574	788.8	ENSRNOG00000010747.4	Dap	death-associated protein [Source:RGD Symbol;Acc:620641]
ENSRNOT00000029435.5	2799	2603.98	80851.6	784.638	ENSRNOG00000026963.6	Hsp90b1	heat shock protein 90 beta family member 1 [Source:RGD Symbol;Acc:1310482]
ENSRNOT00000014910.5	652	457.104	13981	772.932	ENSRNOG00000011222.5	Dynll1	dynein light chain LC8-type 1 [Source:RGD Symbol;Acc:619866]
ENSRNOT00000070805.1	225	68.7027	2097	771.334	ENSRNOG00000046316.1	Tomm6	translocase of outer mitochondrial membrane 6 [Source:RGD Symbol;Acc:1583567]
ENSRNOT00000028557.7	2335	2139.98	65294.3	771.053	ENSRNOG00000021031.7	Grn	granulin precursor [Source:RGD Symbol;Acc:61983]
ENSRNOT00000020216.3	663	468.073	13989.8	755.294	ENSRNOG00000014936.3	Ifitm2	interferon induced transmembrane protein 2 [Source:RGD Symbol;Acc:69332]
ENSRNOT00000087928.1	1340	1144.98	33780.1	745.559	ENSRNOG00000052802.1	Aldoa	aldolase, fructose-bisphosphate A [Source:RGD Symbol;Acc:2089]
ENSRNOT00000026920.6	2338	2142.98	63118.9	744.32	ENSRNOG00000019834.6	Hsp90ab1	heat shock protein 90 alpha family class B member 1 [Source:RGD Symbol;Acc:1303075]
ENSRNOT00000001894.5	1526	1330.98	38941.3	739.363	ENSRNOG00000025001.6	Pcolce	procollagen C-endopeptidase enhancer [Source:RGD Symbol;Acc:3270]
ENSRNOT00000086603.1	327	145.235	4236	737.06	ENSRNOG00000058914.1	Rbx1	ring-box 1 [Source:RGD Symbol;Acc:1308453]
ENSRNOT00000078975.1	378	189.976	5525.64	735.025	ENSRNOG00000054489.1	AABR07042821.1
ENSRNOT00000020265.7	700	505.073	14580.2	729.502	ENSRNOG00000015078.7	Ifitm3	interferon induced transmembrane protein 3 [Source:RGD Symbol;Acc:1595844]
ENSRNOT00000083156.1	1617	1421.98	40878.3	726.471	ENSRNOG00000060728.1	Tuba1a	tubulin, alpha 1A [Source:RGD Symbol;Acc:619717]
ENSRNOT00000001679.7	3078	2882.98	82473	722.917	ENSRNOG00000001249.8	Col6a1	collagen type VI alpha 1 chain [Source:RGD Symbol;Acc:1565398]
ENSRNOT00000013745.7	740	545.038	15403	714.162	ENSRNOG00000010208.7	Timp1	TIMP metallopeptidase inhibitor 1 [Source:RGD Symbol;Acc:621675]
ENSRNOT00000026633.7	1221	1025.98	28627	705.108	ENSRNOG00000019556.7	Cd9	CD9 molecule [Source:RGD Symbol;Acc:2318]
ENSRNOT00000019772.6	8331	8135.98	226279	702.835	ENSRNOG00000014288.8	Fn1	fibronectin 1 [Source:RGD Symbol;Acc:2624]
ENSRNOT00000086622.1	747	552.038	15351.1	702.731	ENSRNOG00000058909.1	Rps9	ribosomal protein S9 [Source:RGD Symbol;Acc:619889]
ENSRNOT00000027202.4	1066	870.979	24111	699.561	ENSRNOG00000020057.4	Tex101	testis expressed 101 [Source:RGD Symbol;Acc:621373]
ENSRNOT00000092061.1	582	387.322	10622	693.03	ENSRNOG00000052025.1	Tle5	TLE family member 5, transcriptional modulator [Source:RGD Symbol;Acc:2731]
ENSRNOT00000023724.6	822	627	17151	691.258	ENSRNOG00000017417.6	Gabarap	GABA type A receptor-associated protein [Source:RGD Symbol;Acc:61911]
ENSRNOT00000048198.5	493	299.493	8187	690.807	ENSRNOG00000031022.5	LOC108348287	60S ribosomal protein L36a [Source:RGD Symbol;Acc:11421250]
ENSRNOT00000066084.1	478	284.804	7761.98	688.722	ENSRNOG00000042903.1	Cox7a2l2	cytochrome c oxidase subunit VIIa polypeptide 2-like 2 [Source:RGD Symbol;Acc:1589992]
ENSRNOT00000015875.7	1504	1308.98	35632.6	687.913	ENSRNOG00000023786.6	Ybx1	Y box binding protein 1 [Source:RGD Symbol;Acc:61843]
ENSRNOT00000030221.6	339	155.348	4220	686.476	ENSRNOG00000023086.6	LOC100360828	cAMP-regulated phosphoprotein 19-like [Source:RGD Symbol;Acc:2321330]
ENSRNOT00000003550.7	863	667.979	17831.8	674.608	ENSRNOG00000002632.8	Naca	nascent polypeptide associated complex subunit alpha [Source:RGD Symbol;Acc:1308642]
ENSRNOT00000057898.3	389	199.984	5336.88	674.389	ENSRNOG00000038047.3	Mt1	metallothionein 1 [Source:RGD Symbol;Acc:3117]
ENSRNOT00000083750.1	1512	1316.98	35095	673.418	ENSRNOG00000055257.1	Selenof	selenoprotein F [Source:RGD Symbol;Acc:621291]
ENSRNOT00000044551.4	798	603	16064.1	673.22	ENSRNOG00000047737.1	Rpl7a	ribosomal protein L7a [Source:RGD Symbol;Acc:1307586]
ENSRNOT00000006754.6	798	603	16064.1	673.22	ENSRNOG00000049097.1	Rpl7a	ribosomal protein L7a [Source:RGD Symbol;Acc:1307586]
ENSRNOT00000027860.4	2056	1860.98	49468	671.74	ENSRNOG00000020533.4	Htra1	HtrA serine peptidase 1 [Source:RGD Symbol;Acc:69235]
ENSRNOT00000033450.3	1533	1337.98	35562.2	671.672	ENSRNOG00000021438.3	Tuba1c	tubulin, alpha 1C [Source:RGD Symbol;Acc:1307226]
ENSRNOT00000020919.7	2052	1856.98	48986.9	666.64	ENSRNOG00000015461.7	Serpine2	serpin family E member 2 [Source:RGD Symbol;Acc:3748]
ENSRNOT00000080421.1	972	776.979	20337.2	661.453	ENSRNOG00000058412.1	Morf4l1	mortality factor 4 like 1 [Source:RGD Symbol;Acc:1307938]
ENSRNOT00000005286.7	2105	1909.98	49852.7	659.597	ENSRNOG00000003890.7	Nap1l1	nucleosome assembly protein 1-like 1 [Source:RGD Symbol;Acc:71094]
ENSRNOT00000064679.2	1449	1253.98	32465	654.249	ENSRNOG00000004060.7	Calm1	calmodulin 1 [Source:RGD Symbol;Acc:2257]
ENSRNOT00000081802.1	1136	940.979	24210	650.179	ENSRNOG00000060098.1	Ptms	parathymosin [Source:RGD Symbol;Acc:621529]
ENSRNOT00000000072.2	289	114.323	2924	646.339	ENSRNOG00000000064.4	Atp5me	ATP synthase membrane subunit e [Source:RGD Symbol;Acc:621377]
ENSRNOT00000011208.7	1297	1101.98	28022	642.605	ENSRNOG00000008301.7	Tagln2	transgelin 2 [Source:RGD Symbol;Acc:1310840]
ENSRNOT00000018038.5	517	323.076	8180	639.833	ENSRNOG00000013300.5	Atp5if1	ATP synthase inhibitory factor subunit 1 [Source:RGD Symbol;Acc:2181]
ENSRNOT00000015476.5	1818	1622.98	41047	639.126	ENSRNOG00000011501.5	Atp1b3	ATPase Na+/K+ transporting subunit beta 3 [Source:RGD Symbol;Acc:2172]
ENSRNOT00000029025.5	923	727.979	18388.5	638.332	ENSRNOG00000013536.7	Cdc42	cell division cycle 42 [Source:RGD Symbol;Acc:71043]
ENSRNOT00000042827.5	342	157.975	3979	636.509	ENSRNOG00000002280.6	Sh3bgrl	SH3 domain binding glutamate-rich protein like [Source:RGD Symbol;Acc:1560520]
ENSRNOT00000024033.5	731	536.038	13443	633.751	ENSRNOG00000017817.5	Cox4i1	cytochrome c oxidase subunit 4i1 [Source:RGD Symbol;Acc:68374]
ENSRNOT00000009665.6	1282	1086.98	27185	632.013	ENSRNOG00000006865.6	Laptm4a	lysosomal protein transmembrane 4 alpha [Source:RGD Symbol;Acc:735179]
ENSRNOT00000023567.8	1758	1562.98	39039.2	631.199	ENSRNOG00000017441.8	Tpm3	tropomyosin 3 [Source:RGD Symbol;Acc:621546]
ENSRNOT00000008736.6	1151	955.979	23873.9	631.094	ENSRNOG00000006542.6	Atp6v0c	ATPase H+ transporting V0 subunit C [Source:RGD Symbol;Acc:621394]
ENSRNOT00000021048.7	974	778.979	19398	629.288	ENSRNOG00000015278.7	Myl12a	myosin light chain 12A [Source:RGD Symbol;Acc:1309537]
ENSRNOT00000037881.4	1486	1290.98	31816	622.794	ENSRNOG00000023016.4	Magea9	MAGE family member A9 [Source:RGD Symbol;Acc:1565494]
ENSRNOT00000049000.6	1098	902.979	22228.2	622.079	ENSRNOG00000016731.8	Tpm2	tropomyosin 2 [Source:RGD Symbol;Acc:1559479]
ENSRNOT00000027760.7	1294	1098.98	27020	621.318	ENSRNOG00000020451.7	Cd81	Cd81 molecule [Source:RGD Symbol;Acc:2315]
ENSRNOT00000024119.4	1282	1086.98	26679	620.25	ENSRNOG00000017914.4	Cavin3	caveolae associated protein 3 [Source:RGD Symbol;Acc:628755]
ENSRNOT00000013073.4	993	797.979	19417.3	614.915	ENSRNOG00000009734.4	Akr1b8	aldo-keto reductase family 1, member B8 [Source:RGD Symbol;Acc:708475]
ENSRNOT00000028084.5	2611	2415.98	58683	613.815	ENSRNOG00000020684.5	Vat1	vesicle amine transport 1 [Source:RGD Symbol;Acc:1308943]
ENSRNOT00000025925.3	1662	1466.98	35532.1	612.089	ENSRNOG00000019070.4	St13	ST13, Hsp70 interacting protein [Source:RGD Symbol;Acc:621312]
ENSRNOT00000041033.4	1388	1192.98	28680.8	607.542	ENSRNOG00000033765.4	Eif1	eukaryotic translation initiation factor 1 [Source:RGD Symbol;Acc:1306308]
ENSRNOT00000091596.1	1711	1515.98	36376.6	606.382	ENSRNOG00000036839.4	Hnrnpa1	heterogeneous nuclear ribonucleoprotein A1 [Source:RGD Symbol;Acc:69234]
ENSRNOT00000064535.2	4988	4792.98	114997	606.318	ENSRNOG00000017158.6	Eif4g2	eukaryotic translation initiation factor 4, gamma 2 [Source:RGD Symbol;Acc:1305294]
ENSRNOT00000014177.5	1942	1746.98	41836	605.175	ENSRNOG00000010331.5	Ctsb	cathepsin B [Source:RGD Symbol;Acc:621509]
ENSRNOT00000078872.1	1140	944.979	22626.9	605.09	ENSRNOG00000052968.1	Hnrnpa3	heterogeneous nuclear ribonucleoprotein A3 [Source:RGD Symbol;Acc:727807]
ENSRNOT00000083666.1	1470	1274.98	30116.3	596.921	ENSRNOG00000011329.7	Pkm	pyruvate kinase M1/2 [Source:RGD Symbol;Acc:3337]
ENSRNOT00000004836.6	794	599	14147.7	596.868	ENSRNOG00000003626.6	Atp5pd	ATP synthase peripheral stalk subunit d [Source:RGD Symbol;Acc:620083]
ENSRNOT00000028411.3	3809	3613.98	84648	591.902	ENSRNOG00000020918.5	Ccnd1	cyclin D1 [Source:RGD Symbol;Acc:68384]
ENSRNOT00000002447.6	1758	1562.98	36380.8	588.216	ENSRNOG00000046836.1	AC133403.1
ENSRNOT00000088391.1	5349	5153.98	119920	587.985	ENSRNOG00000058898.1	Nedd4	NEDD4 E3 ubiquitin protein ligase [Source:RGD Symbol;Acc:3157]
ENSRNOT00000026783.5	3206	3010.98	69681	584.824	ENSRNOG00000019778.6	Cavin1	caveolae associated protein 1 [Source:RGD Symbol;Acc:1307685]
ENSRNOT00000059599.3	1773	1577.98	36353	582.18	ENSRNOG00000029941.3	Grina	glutamate ionotropic receptor NMDA type subunit associated protein 1 [Source:RGD Symbol;Acc:628873]
ENSRNOT00000042098.3	1143	947.979	21826	581.827	ENSRNOG00000031766.3	Mt-cyb	mitochondrially encoded cytochrome b [Source:RGD Symbol;Acc:620081]
ENSRNOT00000091057.1	2302	2106.98	48436.4	580.938	ENSRNOG00000002746.7	Fstl1	follistatin-like 1 [Source:RGD Symbol;Acc:68955]
ENSRNOT00000038927.5	693	498.073	11411.5	578.986	ENSRNOG00000026716.5	LOC100360449	ribosomal protein L9-like [Source:RGD Symbol;Acc:2322107]
ENSRNOT00000074617.2	862	666.979	15253.3	577.923	ENSRNOG00000048109.2	LOC100365839	40S ribosomal protein S3a-like [Source:RGD Symbol;Acc:2318248]
ENSRNOT00000007100.5	1738	1542.98	35231	577.01	ENSRNOG00000005290.5	Ywhae	tyrosine 3-monooxygenase/tryptophan 5-monooxygenase activation protein, epsilon [Source:RGD Symbol;Acc:62000]
ENSRNOT00000003247.5	1809	1613.98	36828	576.632	ENSRNOG00000002389.5	Morf4l2	mortality factor 4 like 2 [Source:RGD Symbol;Acc:1359471]
ENSRNOT00000005910.4	1462	1266.98	28859	575.612	ENSRNOG00000004284.4	Btg1	BTG anti-proliferation factor 1 [Source:RGD Symbol;Acc:2224]
ENSRNOT00000071664.2	1584	1388.98	31572	574.413	ENSRNOG00000050519.2	Rhoa	ras homolog family member A [Source:RGD Symbol;Acc:619921]
ENSRNOT00000048490.2	2380	2184.98	49608	573.75	ENSRNOG00000030680.4	Ddx5	DEAD-box helicase 5 [Source:RGD Symbol;Acc:619906]
ENSRNOT00000043250.5	498	304.422	6902.78	573.015	ENSRNOG00000052141.1	Rps10	ribosomal protein S10 [Source:RGD Symbol;Acc:621024]
ENSRNOT00000031796.4	912	716.979	16218.7	571.648	ENSRNOG00000025602.4	Cdk4	cyclin-dependent kinase 4 [Source:RGD Symbol;Acc:621120]
ENSRNOT00000011945.4	2306	2110.98	47515	568.807	ENSRNOG00000008816.4	Gpnmb	glycoprotein nmb [Source:RGD Symbol;Acc:71008]
ENSRNOT00000070925.2	2074	1878.98	42212.4	567.722	ENSRNOG00000047276.2	AABR07044711.1	M2 pyruvate kinase-like [Source:NCBI gene;Acc:100362738]
ENSRNOT00000071796.2	589	394.309	8853.26	567.394	ENSRNOG00000049229.2	Pomp	proteasome maturation protein [Source:RGD Symbol;Acc:1305831]
ENSRNOT00000078646.1	1143	947.979	21249	566.445	ENSRNOG00000058372.1	Ac1576	uncharacterized LOC102552783 [Source:RGD Symbol;Acc:7502825]
ENSRNOT00000040993.4	1039	843.979	18903	566.001	ENSRNOG00000031033.4	Mt-nd2	mitochondrially encoded NADH dehydrogenase 2 [Source:RGD Symbol;Acc:620556]
ENSRNOT00000064931.2	308	129.505	2879	561.791	ENSRNOG00000042869.2	Atp5md	ATP synthase membrane subunit DAPIT [Source:RGD Symbol;Acc:631426]
ENSRNOT00000037611.5	6306	6110.98	134306	555.396	ENSRNOG00000049236.2	Myh9l1	myosin heavy chain 9-like 1 [Source:RGD Symbol;Acc:6492022]
ENSRNOT00000049048.1	1770	1574.98	34539.8	554.196	ENSRNOG00000030628.2	Eif4a1	eukaryotic translation initiation factor 4A1 [Source:RGD Symbol;Acc:735141]
ENSRNOT00000047593.5	2048	1852.98	40484.1	552.118	ENSRNOG00000034093.4	AABR07011951.1
ENSRNOT00000036366.6	1067	871.979	18893.9	547.562	ENSRNOG00000014635.8	Clta	clathrin, light chain A [Source:RGD Symbol;Acc:70919]
ENSRNOT00000001247.7	1104	908.979	19693.9	547.515	ENSRNOG00000000938.7	Ran	RAN, member RAS oncogene family [Source:RGD Symbol;Acc:620367]
ENSRNOT00000064418.2	505	311.298	6698.98	543.813	ENSRNOG00000042696.2	Micos10	mitochondrial contact site and cristae organizing system subunit 10 [Source:RGD Symbol;Acc:1560187]
ENSRNOT00000087768.1	454	261.362	5585.98	540.101	ENSRNOG00000004814.6	Elob	elongin B [Source:RGD Symbol;Acc:621200]
ENSRNOT00000074325.1	1140	944.979	20159	539.095	ENSRNOG00000047746.1	AABR07000398.1
ENSRNOT00000001054.4	3127	2931.98	62430.5	538.089	ENSRNOG00000000805.6	Gja1	gap junction protein, alpha 1 [Source:RGD Symbol;Acc:2690]
ENSRNOT00000009815.5	561	366.509	7803.72	538.065	ENSRNOG00000007235.5	Atp5mc1	ATP synthase membrane subunit c locus 1 [Source:RGD Symbol;Acc:61933]
ENSRNOT00000024863.6	1237	1041.98	22183	537.997	ENSRNOG00000018367.6	Taldo1	transaldolase 1 [Source:RGD Symbol;Acc:620674]
ENSRNOT00000032026.3	601	406.202	8636.85	537.318	ENSRNOG00000024309.4	Cox6b1	cytochrome c oxidase subunit 6B1 [Source:RGD Symbol;Acc:1584097]
ENSRNOT00000080028.1	897	701.979	14784	532.214	ENSRNOG00000060229.1	Arf1	ADP-ribosylation factor 1 [Source:RGD Symbol;Acc:621270]
ENSRNOT00000042547.4	860	664.979	13995.6	531.867	ENSRNOG00000031864.4	AABR07021871.1
ENSRNOT00000027834.4	3416	3220.98	67439	529.104	ENSRNOG00000020480.5	Fads1	fatty acid desaturase 1 [Source:RGD Symbol;Acc:621678]
ENSRNOT00000027756.6	1359	1163.98	24330	528.22	ENSRNOG00000020440.6	Fads2	fatty acid desaturase 2 [Source:RGD Symbol;Acc:68339]
ENSRNOT00000030857.5	186	45.5428	944.811	524.256	ENSRNOG00000047922.2	AABR07046628.1
ENSRNOT00000013919.6	384	195.47	4051.82	523.828	ENSRNOG00000010306.6	H2az1	H2A.Z variant histone 1 [Source:RGD Symbol;Acc:621464]
ENSRNOT00000089759.1	1554	1358.98	28168	523.796	ENSRNOG00000055319.1	Mrfap1	Morf4 family associated protein 1 [Source:RGD Symbol;Acc:628631]
ENSRNOT00000001695.6	3695	3499.98	72334	522.27	ENSRNOG00000001254.6	Col6a2	collagen type VI alpha 2 chain [Source:RGD Symbol;Acc:1305585]
ENSRNOT00000006906.3	443	250.765	5161.47	520.145	ENSRNOG00000005203.3	Sec61g	Sec61 translocon gamma subunit [Source:RGD Symbol;Acc:1596170]
ENSRNOT00000076052.2	976	780.979	16058.7	519.625	ENSRNOG00000016810.7	Stmn1	stathmin 1 [Source:RGD Symbol;Acc:2992]
ENSRNOT00000007676.7	1214	1018.98	20950.2	519.567	ENSRNOG00000005828.7	Skp1	S-phase kinase-associated protein 1 [Source:RGD Symbol;Acc:1359648]
ENSRNOT00000074685.2	565	370.448	7609.08	519.067	ENSRNOG00000046889.3	Dbi	diazepam binding inhibitor, acyl-CoA binding protein [Source:RGD Symbol;Acc:2490]
ENSRNOT00000044171.2	1849	1653.98	33819	516.713	ENSRNOG00000032297.2	Msmo1	methylsterol monooxygenase 1 [Source:RGD Symbol;Acc:620281]
ENSRNOT00000013563.7	2045	1849.98	37809	516.472	ENSRNOG00000009683.7	Sdcbp	syndecan binding protein [Source:RGD Symbol;Acc:621497]
ENSRNOT00000077903.1	452	259.432	5300.47	516.307	ENSRNOG00000008605.4	Ost4	oligosaccharyltransferase complex subunit 4, non-catalytic [Source:RGD Symbol;Acc:2300150]
ENSRNOT00000005786.6	1258	1062.98	21703	515.957	ENSRNOG00000004252.6	LOC108348062	eukaryotic translation initiation factor 3 subunit H [Source:RGD Symbol;Acc:11498408]
ENSRNOT00000090007.1	478	284.804	5810	515.523	ENSRNOG00000054689.1	Cox7b	cytochrome c oxidase subunit 7B [Source:RGD Symbol;Acc:727789]
ENSRNOT00000015886.6	1744	1548.98	31477	513.53	ENSRNOG00000011632.6	Cct5	chaperonin containing TCP1 subunit 5 [Source:RGD Symbol;Acc:735161]
ENSRNOT00000022977.5	946	750.979	15189.9	511.146	ENSRNOG00000016930.5	Ube2s	ubiquitin-conjugating enzyme E2S [Source:RGD Symbol;Acc:1564746]
ENSRNOT00000065093.3	723	528.056	10669	510.578	ENSRNOG00000043044.3	Cnn2	calponin 2 [Source:RGD Symbol;Acc:1589807]
ENSRNOT00000092622.1	766	571.019	11536.1	510.535	ENSRNOG00000046548.2	Rhox5	Rhox homeobox family member 5 [Source:RGD Symbol;Acc:3295]
ENSRNOT00000010512.6	1286	1090.98	22019	510.034	ENSRNOG00000007901.6	Tmed10	transmembrane p24 trafficking protein 10 [Source:RGD Symbol;Acc:620970]
ENSRNOT00000075126.1	1181	985.979	19896.9	509.961	ENSRNOG00000048226.1	Hmgn1	high mobility group nucleosome binding domain 1 [Source:RGD Symbol;Acc:1307761]
ENSRNOT00000072833.2	870	674.979	13455.4	503.76	ENSRNOG00000050687.2	LOC498759	LRRGT00094 [Source:RGD Symbol;Acc:1562669]
ENSRNOT00000041789.2	1511	1315.98	26116	501.506	ENSRNOG00000016638.5	Gnb1	G protein subunit beta 1 [Source:RGD Symbol;Acc:2718]
ENSRNOT00000010061.3	1610	1414.98	27820	496.85	ENSRNOG00000007029.3	Dnaja1	DnaJ heat shock protein family (Hsp40) member A1 [Source:RGD Symbol;Acc:620942]
ENSRNOT00000023806.3	1068	872.979	17136	496.048	ENSRNOG00000017708.3	AABR07073038.1	poly(rC) binding protein 1 [Source:NCBI gene;Acc:500242]
ENSRNOT00000004329.7	411	220.512	4316.34	494.655	ENSRNOG00000003220.7	H3f3b	H3 histone family member 3B [Source:RGD Symbol;Acc:621095]
ENSRNOT00000016423.6	4464	4268.98	83558.3	494.634	ENSRNOG00000011292.6	NEWGENE_621351	collagen, type I, alpha 2 [Source:RGD Symbol;Acc:9452897]
ENSRNOT00000072434.2	1642	1446.98	28301.1	494.264	ENSRNOG00000046094.2	Cd151	CD151 molecule (Raph blood group) [Source:RGD Symbol;Acc:621290]
ENSRNOT00000077786.1	2099	1903.98	37222	494.033	ENSRNOG00000051650.1	Ywhaq	tyrosine 3-monooxygenase/tryptophan 5-monooxygenase activation protein, theta [Source:RGD Symbol;Acc:3979]
ENSRNOT00000058234.3	726	531.038	10356	492.816	ENSRNOG00000001596.7	Atp5mc3	ATP synthase membrane subunit c locus 3 [Source:RGD Symbol;Acc:620052]
ENSRNOT00000025525.4	600	405.229	7884	491.659	ENSRNOG00000018816.4	Cox5a	cytochrome c oxidase subunit 5A [Source:RGD Symbol;Acc:620607]
ENSRNOT00000061231.4	903	707.979	13739	490.403	ENSRNOG00000039876.4	LOC681410	heterogeneous nuclear ribonucleoprotein A0 [Source:MGI Symbol;Acc:MGI:1924384]
ENSRNOT00000071153.1	1434	1238.98	23944	488.372	ENSRNOG00000049876.1	Prkar1a	protein kinase cAMP-dependent type I regulatory subunit alpha [Source:RGD Symbol;Acc:3391]
ENSRNOT00000009233.6	2420	2224.98	42936.5	487.662	ENSRNOG00000006859.6	Insig1	insulin induced gene 1 [Source:RGD Symbol;Acc:708457]
ENSRNOT00000078250.1	2558	2362.98	45466	486.234	ENSRNOG00000056836.1	Cav1	caveolin 1 [Source:RGD Symbol;Acc:2280]
ENSRNOT00000011494.4	1347	1151.98	22164.6	486.222	ENSRNOG00000008289.7	Slc25a3	solute carrier family 25 member 3 [Source:RGD Symbol;Acc:70986]
ENSRNOT00000080218.1	2386	2190.98	41956.2	483.922	ENSRNOG00000008639.7	Pabpc1	poly(A) binding protein, cytoplasmic 1 [Source:RGD Symbol;Acc:619838]
ENSRNOT00000007794.6	1686	1490.98	28435	481.947	ENSRNOG00000005924.6	Dstn	destrin, actin depolymerizing factor [Source:RGD Symbol;Acc:1588366]
ENSRNOT00000050090.3	240	78.5909	1496.85	481.31	ENSRNOG00000032740.3	Tmem258b	transmembrane protein 258 B [Source:RGD Symbol;Acc:1586604]
ENSRNOT00000040430.4	3636	3440.98	65223	479.002	ENSRNOG00000030019.4	Atp1a1	ATPase Na+/K+ transporting subunit alpha 1 [Source:RGD Symbol;Acc:2167]
ENSRNOT00000064180.3	543	348.699	6544	474.254	ENSRNOG00000014405.7	Aprt	adenine phosphoribosyl transferase [Source:RGD Symbol;Acc:1307758]
ENSRNOT00000005644.6	4907	4711.98	88388.5	474.035	ENSRNOG00000004276.8	Itga3	integrin subunit alpha 3 [Source:RGD Symbol;Acc:1310333]
ENSRNOT00000028687.3	816	621	11616	472.697	ENSRNOG00000021125.8	Prdx5	peroxiredoxin 5 [Source:RGD Symbol;Acc:71007]
ENSRNOT00000083839.1	410	219.571	4098	471.644	ENSRNOG00000059061.1	Uqcr10	ubiquinol-cytochrome c reductase, complex III subunit X [Source:RGD Symbol;Acc:1595126]
ENSRNOT00000026705.6	3075	2879.98	53418	468.723	ENSRNOG00000019638.7	Lmna	lamin A/C [Source:RGD Symbol;Acc:620456]
ENSRNOT00000012478.5	1350	1154.98	21413	468.513	ENSRNOG00000009266.6	Anp32b	acidic nuclear phosphoprotein 32 family member B [Source:RGD Symbol;Acc:621285]
ENSRNOT00000025067.6	2562	2366.98	43287	462.148	ENSRNOG00000018294.6	Hspa5	heat shock protein family A (Hsp70) member 5 [Source:RGD Symbol;Acc:2843]
ENSRNOT00000059255.5	1989	1793.98	32803.5	462.085	ENSRNOG00000003147.8	Sqstm1	sequestosome 1 [Source:RGD Symbol;Acc:69287]
ENSRNOT00000025495.7	306	127.875	2332.61	460.973	ENSRNOG00000018775.7	Cystm1	cysteine-rich transmembrane module containing 1 [Source:RGD Symbol;Acc:2323233]
ENSRNOT00000017301.4	300	122.999	2236	459.398	ENSRNOG00000012748.4	Vamp8	vesicle-associated membrane protein 8 [Source:RGD Symbol;Acc:620421]
ENSRNOT00000011316.6	324	142.711	2593	459.158	ENSRNOG00000008461.6	Smdt1	single-pass membrane protein with aspartate-rich tail 1 [Source:RGD Symbol;Acc:1311310]
ENSRNOT00000007367.6	1185	989.979	17965.3	458.592	ENSRNOG00000005387.6	Rbm3	RNA binding motif protein 3 [Source:RGD Symbol;Acc:620145]
ENSRNOT00000033537.5	419	228.05	4136	458.319	ENSRNOG00000027049.6	Atp5mf	ATP synthase membrane subunit f [Source:RGD Symbol;Acc:1596067]
ENSRNOT00000066014.3	719	524.056	9409.45	453.738	ENSRNOG00000004883.7	Erh	ERH, mRNA splicing and mitosis factor [Source:RGD Symbol;Acc:1595409]
ENSRNOT00000009985.5	3341	3145.98	56376	452.852	ENSRNOG00000007234.5	Cyp51	cytochrome P450, family 51 [Source:RGD Symbol;Acc:2481]
ENSRNOT00000003787.7	1659	1463.98	26098.4	450.503	ENSRNOG00000002642.7	Ptges3	prostaglandin E synthase 3 [Source:RGD Symbol;Acc:1561913]
ENSRNOT00000012616.7	704	509.073	9060	449.745	ENSRNOG00000009364.7	Ndufb9	NADH:ubiquinone oxidoreductase subunit B9 [Source:RGD Symbol;Acc:1307114]
ENSRNOT00000011580.6	2653	2457.98	43689.9	449.18	ENSRNOG00000008676.6	Emp1	epithelial membrane protein 1 [Source:RGD Symbol;Acc:2552]
ENSRNOT00000077930.1	201	53.8635	956	448.52	ENSRNOG00000057080.1	AABR07030926.1
ENSRNOT00000022550.6	2203	2007.98	35574.9	447.717	ENSRNOG00000016592.6	Gnai2	G protein subunit alpha i2 [Source:RGD Symbol;Acc:620243]
ENSRNOT00000022134.7	1102	906.979	16010.9	446.106	ENSRNOG00000016410.8	Prelid1	PRELI domain containing 1 [Source:RGD Symbol;Acc:1308082]
ENSRNOT00000018074.6	1221	1025.98	18105	445.942	ENSRNOG00000013452.6	Rcn1	reticulocalbin 1 [Source:RGD Symbol;Acc:1311292]
ENSRNOT00000022892.5	1853	1657.98	29111	443.707	ENSRNOG00000017032.5	Atp5f1a	ATP synthase F1 subunit alpha [Source:RGD Symbol;Acc:619993]
ENSRNOT00000012883.4	2726	2530.98	44201	441.328	ENSRNOG00000009550.7	Sqle	squalene epoxidase [Source:RGD Symbol;Acc:3755]
ENSRNOT00000076181.1	3801	3605.98	62916.6	440.921	ENSRNOG00000030118.7	Msn	moesin [Source:RGD Symbol;Acc:621260]
ENSRNOT00000018846.6	3828	3632.98	63049	438.565	ENSRNOG00000013720.6	Aebp1	AE binding protein 1 [Source:RGD Symbol;Acc:1306922]
ENSRNOT00000021091.6	390	200.861	3481	437.952	ENSRNOG00000015703.6	Hypk	Huntingtin interacting protein K [Source:RGD Symbol;Acc:1311457]
ENSRNOT00000013863.5	1647	1451.98	25047.6	435.937	ENSRNOG00000010170.5	Tubb4b	tubulin, beta 4B class IVb [Source:RGD Symbol;Acc:735101]
ENSRNOT00000022828.7	980	784.979	13472	433.703	ENSRNOG00000016781.7	Ppib	peptidylprolyl isomerase B [Source:RGD Symbol;Acc:620312]
ENSRNOT00000027773.7	3870	3674.98	62925.5	432.703	ENSRNOG00000020433.7	Actn4	actinin alpha 4 [Source:RGD Symbol;Acc:61816]
ENSRNOT00000082953.1	1226	1030.98	17624.9	432.011	ENSRNOG00000051615.1	Hmgn2	high mobility group nucleosomal binding domain 2 [Source:RGD Symbol;Acc:620649]
ENSRNOT00000037946.5	1992	1796.98	30584	430.1	ENSRNOG00000021317.5	Cct2	chaperonin containing TCP1 subunit 2 [Source:RGD Symbol;Acc:1359143]
ENSRNOT00000016372.5	1282	1086.98	18495	429.983	ENSRNOG00000012183.5	Glrx	glutaredoxin [Source:RGD Symbol;Acc:70951]
ENSRNOT00000025980.7	2000	1804.98	30694	429.734	ENSRNOG00000019113.7	Hnrnpk	heterogeneous nuclear ribonucleoprotein K [Source:RGD Symbol;Acc:71058]
ENSRNOT00000071617.1	258	91.1314	1549	429.538	ENSRNOG00000046560.1	AC109096.1
ENSRNOT00000027980.7	472	278.936	4719.89	427.607	ENSRNOG00000020602.7	Ndufa13	NADH:ubiquinone oxidoreductase subunit A13 [Source:RGD Symbol;Acc:6492821]
ENSRNOT00000008329.7	562	367.485	6211	427.11	ENSRNOG00000006345.7	Sec61b	Sec61 translocon beta subunit [Source:RGD Symbol;Acc:1304997]
ENSRNOT00000001911.4	1624	1428.98	24132	426.762	ENSRNOG00000001409.4	Gnb2	G protein subunit beta 2 [Source:RGD Symbol;Acc:69319]
ENSRNOT00000050213.3	1499	1303.98	21927.1	424.941	ENSRNOG00000032902.3	Ybx1-ps3	Y box protein 1 related, pseudogene 3 [Source:RGD Symbol;Acc:1590933]
ENSRNOT00000025888.7	405	214.917	3604.93	423.88	ENSRNOG00000019106.7	Rps17	ribosomal protein S17 [Source:RGD Symbol;Acc:62027]
ENSRNOT00000030558.5	685	490.073	8202	422.939	ENSRNOG00000022860.5	Swi5	SWI5 homologous recombination repair protein [Source:RGD Symbol;Acc:1559966]
ENSRNOT00000009503.7	1502	1306.98	21705	419.671	ENSRNOG00000005890.7	Serbp1	Serpine1 mRNA binding protein 1 [Source:RGD Symbol;Acc:619907]
ENSRNOT00000086986.1	2661	2465.98	40931.1	419.452	ENSRNOG00000019834.6	Hsp90ab1	heat shock protein 90 alpha family class B member 1 [Source:RGD Symbol;Acc:1303075]
ENSRNOT00000045256.3	1067	871.979	14460.4	419.077	ENSRNOG00000039496.2	Plp2	proteolipid protein 2 [Source:RGD Symbol;Acc:1587363]
ENSRNOT00000004295.6	6034	5838.98	96825.1	419.053	ENSRNOG00000049695.2	Myh4	myosin heavy chain 4 [Source:RGD Symbol;Acc:3139]
ENSRNOT00000003219.3	2016	1820.98	30130	418.131	ENSRNOG00000002358.5	Scpep1	serine carboxypeptidase 1 [Source:RGD Symbol;Acc:620067]
ENSRNOT00000001500.6	1096	900.979	14890	417.636	ENSRNOG00000001136.6	Pebp1	phosphatidylethanolamine binding protein 1 [Source:RGD Symbol;Acc:62017]
ENSRNOT00000086608.1	824	629	10360.9	416.262	ENSRNOG00000052730.1	Psmb3	proteasome 20S subunit beta 3 [Source:RGD Symbol;Acc:61875]
ENSRNOT00000055285.4	1234	1038.98	17020.9	413.994	ENSRNOG00000036839.4	Hnrnpa1	heterogeneous nuclear ribonucleoprotein A1 [Source:RGD Symbol;Acc:69234]
ENSRNOT00000046102.2	3194	2998.98	49090	413.655	ENSRNOG00000034242.3	Vcp	valosin-containing protein [Source:RGD Symbol;Acc:621595]
ENSRNOT00000012296.7	798	603	9867	413.51	ENSRNOG00000009263.8	Ifi27	interferon, alpha-inducible protein 27 [Source:RGD Symbol;Acc:69404]
ENSRNOT00000028743.7	2101	1905.98	31182	413.432	ENSRNOG00000021164.7	Stip1	stress-induced phosphoprotein 1 [Source:RGD Symbol;Acc:621599]
ENSRNOT00000008356.5	3210	3014.98	49289.5	413.132	ENSRNOG00000006197.7	Calu	calumenin [Source:RGD Symbol;Acc:620383]
ENSRNOT00000006607.5	1670	1474.98	24109	413.059	ENSRNOG00000004959.7	Actr2	actin related protein 2 [Source:RGD Symbol;Acc:1310826]
ENSRNOT00000028390.5	2435	2239.98	36507	411.861	ENSRNOG00000020889.7	Nucb1	nucleobindin 1 [Source:RGD Symbol;Acc:620030]
ENSRNOT00000044582.3	297	120.641	1965.35	411.682	ENSRNOG00000031053.3	Mt-nd4l	mitochondrially encoded NADH 4L dehydrogenase [Source:RGD Symbol;Acc:620494]
ENSRNOT00000074446.2	756	561.038	9112.87	410.47	ENSRNOG00000050563.2	Sub1	SUB1 regulator of transcription [Source:RGD Symbol;Acc:621582]
ENSRNOT00000084200.1	138	22.1149	359	410.229	ENSRNOG00000053437.1	AC103090.1
ENSRNOT00000007259.4	1759	1563.98	25194.6	407.095	ENSRNOG00000005424.4	Odc1	ornithine decarboxylase 1 [Source:RGD Symbol;Acc:3227]
ENSRNOT00000017635.6	1152	956.979	15410.4	406.938	ENSRNOG00000013167.6	Hmgb2	high mobility group box 2 [Source:RGD Symbol;Acc:69291]
ENSRNOT00000091288.1	276	104.462	1678	405.931	ENSRNOG00000060293.1	Ndufa3	NADH:ubiquinone oxidoreductase subunit A3 [Source:RGD Symbol;Acc:1588687]
ENSRNOT00000085644.1	622	427.133	6803.96	402.547	ENSRNOG00000054140.1	Myl6	myosin light chain 6 [Source:RGD Symbol;Acc:1589019]
ENSRNOT00000068435.3	1172	976.979	15516	401.34	ENSRNOG00000029682.5	Clic1	chloride intracellular channel 1 [Source:RGD Symbol;Acc:1303043]
ENSRNOT00000004799.5	876	680.979	10796	400.634	ENSRNOG00000003520.5	Prdx2	peroxiredoxin 2 [Source:RGD Symbol;Acc:3838]
ENSRNOT00000071913.2	375	187.266	2937	396.335	ENSRNOG00000049912.2	Atp5f1e	ATP synthase F1 subunit epsilon [Source:RGD Symbol;Acc:621374]
ENSRNOT00000043704.5	318	137.675	2155.82	395.71	ENSRNOG00000033473.5	Rpl36	ribosomal protein L36 [Source:RGD Symbol;Acc:62085]
ENSRNOT00000027734.5	763	568.019	8840	393.285	ENSRNOG00000020460.5	Banf1	barrier to autointegration factor 1 [Source:RGD Symbol;Acc:620662]
ENSRNOT00000028484.4	839	643.979	10013	392.926	ENSRNOG00000020979.5	Psmb4	proteasome 20S subunit beta 4 [Source:RGD Symbol;Acc:61877]
ENSRNOT00000006355.5	1147	951.979	14744	391.387	ENSRNOG00000004791.5	Arf6	ADP-ribosylation factor 6 [Source:RGD Symbol;Acc:621279]
ENSRNOT00000064700.3	1931	1735.98	26678	388.353	ENSRNOG00000009592.6	Cyb5r3	cytochrome b5 reductase 3 [Source:RGD Symbol;Acc:2502]
ENSRNOT00000037608.4	1170	974.979	14971.1	388.04	ENSRNOG00000021808.4	Tecr	trans-2,3-enoyl-CoA reductase [Source:RGD Symbol;Acc:620376]
ENSRNOT00000025282.6	1392	1196.98	18355.9	387.532	ENSRNOG00000018708.6	Ppp1ca	protein phosphatase 1 catalytic subunit alpha [Source:RGD Symbol;Acc:3375]
ENSRNOT00000060282.1	321	140.221	2145	386.573	ENSRNOG00000039336.1	Hrct1	histidine rich carboxyl terminus 1 [Source:RGD Symbol;Acc:2323278]
ENSRNOT00000010826.3	793	598	9107	384.851	ENSRNOG00000007971.6	Wbp2	WW domain binding protein 2 [Source:RGD Symbol;Acc:620032]
ENSRNOT00000018711.4	2560	2364.98	35960	384.247	ENSRNOG00000013492.4	Cap1	cyclase associated actin cytoskeleton regulatory protein 1 [Source:RGD Symbol;Acc:620309]
ENSRNOT00000011508.6	1074	878.979	13363	384.188	ENSRNOG00000008163.6	Atp6v1g1	ATPase H+ transporting V1 subunit G1 [Source:RGD Symbol;Acc:1310088]
ENSRNOT00000022747.5	508	314.246	4770	383.589	ENSRNOG00000016952.5	Uqcr11	ubiquinol-cytochrome c reductase, complex III subunit XI [Source:RGD Symbol;Acc:1590985]
ENSRNOT00000038691.5	348	163.198	2475.29	383.292	ENSRNOG00000002116.6	Rplp2	ribosomal protein lateral stalk subunit P2 [Source:RGD Symbol;Acc:621775]
ENSRNOT00000057030.2	348	163.198	2475.29	383.292	ENSRNOG00000037607.2	LOC100911575	60S acidic ribosomal protein P2-like [Source:RGD Symbol;Acc:6491911]
ENSRNOT00000009402.6	3865	3669.98	55632	383.071	ENSRNOG00000006787.6	Dhcr24	24-dehydrocholesterol reductase [Source:RGD Symbol;Acc:1306529]
ENSRNOT00000049001.3	995	799.979	12105.6	382.408	ENSRNOG00000032401.3	H3f3c	H3 histone family member 3C [Source:RGD Symbol;Acc:2321290]
ENSRNOT00000089292.1	4119	3923.98	59373.7	382.371	ENSRNOG00000011292.6	NEWGENE_621351	collagen, type I, alpha 2 [Source:RGD Symbol;Acc:9452897]
ENSRNOT00000089564.1	4119	3923.98	59373.7	382.371	ENSRNOG00000052925.1	NEWGENE_621351	collagen, type I, alpha 2 [Source:RGD Symbol;Acc:9452897]
ENSRNOT00000041638.6	2336	2140.98	31947.6	377.089	ENSRNOG00000004621.8	Rtn4	reticulon 4 [Source:RGD Symbol;Acc:620989]
ENSRNOT00000033907.5	465	272.112	4035.57	374.779	ENSRNOG00000000490.7	Rps10	ribosomal protein S10 [Source:RGD Symbol;Acc:621024]
ENSRNOT00000092993.1	1476	1280.98	18943.4	373.709	ENSRNOG00000019638.7	Lmna	lamin A/C [Source:RGD Symbol;Acc:620456]
ENSRNOT00000065633.3	3198	3002.98	44359.1	373.292	ENSRNOG00000003256.7	Ccng1	cyclin G1 [Source:RGD Symbol;Acc:2295]
ENSRNOT00000025196.3	2054	1858.98	27389	372.323	ENSRNOG00000018487.3	Slc3a2	solute carrier family 3 member 2 [Source:RGD Symbol;Acc:3073]
ENSRNOT00000081761.2	429	237.439	3493.48	371.814	ENSRNOG00000052226.2	LOC108348144	NADH dehydrogenase [ubiquinone] 1 alpha subcomplex subunit 1 [Source:RGD Symbol;Acc:11430296]
ENSRNOT00000058943.4	1531	1335.98	19610.8	370.949	ENSRNOG00000017127.6	Rpl28	ribosomal protein L28 [Source:RGD Symbol;Acc:621193]
ENSRNOT00000084481.1	1410	1214.98	17813.9	370.518	ENSRNOG00000004992.7	Rab1a	RAB1A, member RAS oncogene family [Source:RGD Symbol;Acc:619736]
ENSRNOT00000025824.6	2128	1932.98	28327.3	370.336	ENSRNOG00000019090.6	Cct3	chaperonin containing TCP1 subunit 3 [Source:RGD Symbol;Acc:735038]
ENSRNOT00000023037.5	1755	1559.98	22760	368.699	ENSRNOG00000016271.5	Itm2b	integral membrane protein 2B [Source:RGD Symbol;Acc:620727]
ENSRNOT00000051749.2	721	526.056	7594	364.802	ENSRNOG00000021151.4	Ppp1r14b	protein phosphatase 1, regulatory (inhibitor) subunit 14B [Source:RGD Symbol;Acc:628702]
ENSRNOT00000090977.1	698	503.073	7245.34	363.954	ENSRNOG00000050473.2	Rps27l	ribosomal protein S27-like [Source:RGD Symbol;Acc:1595396]
ENSRNOT00000083446.1	2867	2671.98	38448	363.629	ENSRNOG00000057367.1	Glud1	glutamate dehydrogenase 1 [Source:RGD Symbol;Acc:2708]
ENSRNOT00000033056.5	1592	1396.98	20031.4	362.36	ENSRNOG00000003645.8	Hnrnpab	heterogeneous nuclear ribonucleoprotein A/B [Source:RGD Symbol;Acc:69255]
ENSRNOT00000022603.5	1112	916.979	13138	362.066	ENSRNOG00000016770.5	Calm2	calmodulin 2 [Source:RGD Symbol;Acc:2258]
ENSRNOT00000037043.3	461	268.211	3839.11	361.719	ENSRNOG00000028690.3	LOC100362366	40S ribosomal protein S17-like [Source:RGD Symbol;Acc:2318320]
ENSRNOT00000073429.2	2217	2021.98	28827	360.281	ENSRNOG00000046345.2	Rpn1	ribophorin I [Source:RGD Symbol;Acc:3594]
ENSRNOT00000008522.5	621	426.133	6059	359.314	ENSRNOG00000005963.7	Rab2a	RAB2A, member RAS oncogene family [Source:RGD Symbol;Acc:68323]
ENSRNOT00000000177.4	1747	1551.98	22047	358.99	ENSRNOG00000000164.4	Lamp2	lysosomal-associated membrane protein 2 [Source:RGD Symbol;Acc:2990]
ENSRNOT00000001593.4	640	445.119	6323	358.976	ENSRNOG00000001201.4	Cstb	cystatin B [Source:RGD Symbol;Acc:2435]
ENSRNOT00000017770.5	1769	1573.98	22347.4	358.795	ENSRNOG00000012957.7	Sh3glb1	SH3 domain -containing GRB2-like endophilin B1 [Source:RGD Symbol;Acc:1304859]
ENSRNOT00000014785.5	3658	3462.98	49164	358.77	ENSRNOG00000010966.6	Itgb1	integrin subunit beta 1 [Source:RGD Symbol;Acc:2927]
ENSRNOT00000012700.4	693	498.073	7054	357.899	ENSRNOG00000009425.4	Fgf7	fibroblast growth factor 7 [Source:RGD Symbol;Acc:61805]
ENSRNOT00000021071.6	1838	1642.98	23241	357.471	ENSRNOG00000014637.6	Atxn10	ataxin 10 [Source:RGD Symbol;Acc:621813]
ENSRNOT00000051207.3	849	653.979	9245.81	357.272	ENSRNOG00000031244.3	LOC108349606	60S ribosomal protein L7a-like [Source:RGD Symbol;Acc:11408721]
ENSRNOT00000016152.6	3191	2995.98	42223	356.146	ENSRNOG00000012067.6	Fam111a	family with sequence similarity 111, member A [Source:RGD Symbol;Acc:1560913]
ENSRNOT00000049942.4	4986	4790.98	67204	354.478	ENSRNOG00000003343.6	Canx	calnexin [Source:RGD Symbol;Acc:2266]
ENSRNOT00000055302.3	1465	1269.98	17784.8	353.893	ENSRNOG00000036852.3	Pcbp2	poly(rC) binding protein 2 [Source:RGD Symbol;Acc:1309626]
ENSRNOT00000027123.6	1007	811.979	11359.9	353.549	ENSRNOG00000019940.6	Ssr2	signal sequence receptor subunit 2 [Source:RGD Symbol;Acc:1308365]
ENSRNOT00000090819.1	585	390.309	5451.47	352.958	ENSRNOG00000058909.1	Rps9	ribosomal protein S9 [Source:RGD Symbol;Acc:619889]
ENSRNOT00000026580.6	2349	2153.98	30040.9	352.444	ENSRNOG00000019629.7	Lamp1	lysosomal-associated membrane protein 1 [Source:RGD Symbol;Acc:2989]
ENSRNOT00000049609.4	994	798.979	11132.8	352.118	ENSRNOG00000032840.4	Sumo4	small ubiquitin-like modifier 4 [Source:RGD Symbol;Acc:1595256]
ENSRNOT00000020528.5	2333	2137.98	29720.6	351.295	ENSRNOG00000015036.6	Ccn2	cellular communication network factor 2 [Source:RGD Symbol;Acc:621392]
ENSRNOT00000045156.5	366	179.184	2488.88	351.012	ENSRNOG00000033803.5	LOC100360841	ribosomal protein L37-like [Source:RGD Symbol;Acc:2321317]
ENSRNOT00000022196.5	685	490.073	6801	350.696	ENSRNOG00000016272.5	Edf1	endothelial differentiation-related factor 1 [Source:RGD Symbol;Acc:1308073]
ENSRNOT00000011163.3	2530	2334.98	32285.1	349.412	ENSRNOG00000008450.3	LOC100359539	ribonucleotide reductase M2 polypeptide [Source:RGD Symbol;Acc:2323655]
ENSRNOT00000013884.6	1642	1446.98	19818	346.111	ENSRNOG00000010239.6	Cnbp	CCHC-type zinc finger, nucleic acid binding protein [Source:RGD Symbol;Acc:621807]
ENSRNOT00000075371.1	750	555.038	7591	345.616	ENSRNOG00000047598.1	Ctdsp2	CTD small phosphatase 2 [Source:RGD Symbol;Acc:2319209]
ENSRNOT00000079085.1	2403	2207.98	30189	345.519	ENSRNOG00000054172.1	Ctnnb1	catenin beta 1 [Source:RGD Symbol;Acc:70487]
ENSRNOT00000015085.6	1260	1064.98	14515.1	344.426	ENSRNOG00000039980.4	Slc25a5	solute carrier family 25 member 5 [Source:RGD Symbol;Acc:620353]
ENSRNOT00000027749.4	463	270.166	3668	343.097	ENSRNOG00000020442.4	Ubl5	ubiquitin-like 5 [Source:RGD Symbol;Acc:1564644]
ENSRNOT00000066589.2	2227	2031.98	27503	342.042	ENSRNOG00000014525.5	Hspd1	heat shock protein family D (Hsp60) member 1 [Source:RGD Symbol;Acc:621314]
ENSRNOT00000006859.5	930	734.979	9880.68	339.727	ENSRNOG00000005116.5	LOC108353446	40S ribosomal protein S2 pseudogene [Source:RGD Symbol;Acc:11481307]
ENSRNOT00000056592.3	2611	2415.98	32395.8	338.855	ENSRNOG00000015642.6	Pabpc4	poly(A) binding protein, cytoplasmic 4 [Source:RGD Symbol;Acc:1305015]
ENSRNOT00000015956.6	2358	2162.98	28967	338.43	ENSRNOG00000011782.6	Got2	glutamic-oxaloacetic transaminase 2 [Source:RGD Symbol;Acc:2722]
ENSRNOT00000070897.1	2121	1925.98	25783	338.299	ENSRNOG00000050655.1	P4ha1	prolyl 4-hydroxylase subunit alpha 1 [Source:RGD Symbol;Acc:621000]
ENSRNOT00000006239.7	858	662.979	8802	335.506	ENSRNOG00000004628.7	Dazap2	DAZ associated protein 2 [Source:RGD Symbol;Acc:1307407]
ENSRNOT00000066204.3	1531	1335.98	17732.9	335.427	ENSRNOG00000013741.7	Ube2d3	ubiquitin-conjugating enzyme E2D 3 [Source:RGD Symbol;Acc:619912]
ENSRNOT00000000772.7	590	395.296	5237	334.795	ENSRNOG00000000622.7	Hint1	histidine triad nucleotide binding protein 1 [Source:RGD Symbol;Acc:1593411]
ENSRNOT00000078827.1	225	68.7027	910	334.723	ENSRNOG00000061514.1	AABR07028795.1
ENSRNOT00000073915.2	1021	825.979	10915	333.943	ENSRNOG00000046313.2	Basp1	brain abundant, membrane attached signal protein 1 [Source:RGD Symbol;Acc:621491]
ENSRNOT00000001360.3	1672	1476.98	19335.5	330.826	ENSRNOG00000001030.8	Tsc22d1	TSC22 domain family, member 1 [Source:RGD Symbol;Acc:3850]
ENSRNOT00000042614.2	418	227.112	2949.99	328.246	ENSRNOG00000031127.2	Snrpe	small nuclear ribonucleoprotein polypeptide E [Source:RGD Symbol;Acc:2321675]
ENSRNOT00000021017.7	1327	1131.98	14683	327.789	ENSRNOG00000015221.7	Eif3f	eukaryotic translation initiation factor 3, subunit F [Source:RGD Symbol;Acc:1306112]
ENSRNOT00000023554.6	3220	3024.98	38912	325.072	ENSRNOG00000016552.6	Hmgcs1	3-hydroxy-3-methylglutaryl-CoA synthase 1 [Source:RGD Symbol;Acc:70970]
ENSRNOT00000025939.4	657	462.104	5932.23	324.412	ENSRNOG00000018937.4	Gstm7	glutathione S-transferase, mu 7 [Source:RGD Symbol;Acc:621287]
ENSRNOT00000010759.6	1865	1669.98	21375.8	323.467	ENSRNOG00000008140.6	Rpl15	ribosomal protein L15 [Source:RGD Symbol;Acc:621181]
ENSRNOT00000046799.2	450	257.476	3282.03	322.125	ENSRNOG00000032605.2	Rpl32	ribosomal protein L32 [Source:RGD Symbol;Acc:621203]
ENSRNOT00000022487.5	484	290.66	3700	321.688	ENSRNOG00000016660.5	Cox5b	cytochrome c oxidase subunit 5B [Source:RGD Symbol;Acc:620608]
ENSRNOT00000058436.3	805	610	7758.18	321.402	ENSRNOG00000038375.3	AABR07026311.1
ENSRNOT00000007567.4	785	590	7493.99	320.981	ENSRNOG00000005512.4	Ndufa4	NDUFA4, mitochondrial complex associated [Source:RGD Symbol;Acc:1584719]
ENSRNOT00000045401.4	434	242.18	3073.19	320.678	ENSRNOG00000039249.3	AABR07035539.1	ribosomal protein L31-like 4 [Source:NCBI gene;Acc:100361974]
ENSRNOT00000074211.1	729	534.038	6764.07	320.077	ENSRNOG00000048194.1	LOC100912380	calpain small subunit 1-like [Source:RGD Symbol;Acc:6487412]
ENSRNOT00000072756.1	729	534.038	6764.07	320.077	ENSRNOG00000045747.1	Capns1	calpain, small subunit 1 [Source:RGD Symbol;Acc:2270]
ENSRNOT00000083843.1	2144	1948.98	24655.9	319.692	ENSRNOG00000014562.6	Hnrnpf	heterogeneous nuclear ribonucleoprotein F [Source:RGD Symbol;Acc:620366]
ENSRNOT00000004911.5	2411	2215.98	27949	318.726	ENSRNOG00000003689.6	Nono	non-POU domain containing, octamer-binding [Source:RGD Symbol;Acc:1549738]
ENSRNOT00000079889.1	8412	8216.98	102692	315.822	ENSRNOG00000054890.1	Flna	filamin A [Source:RGD Symbol;Acc:1560614]
ENSRNOT00000065304.4	1401	1205.98	15040.3	315.162	ENSRNOG00000017801.7	Atf4	activating transcription factor 4 [Source:RGD Symbol;Acc:621863]
ENSRNOT00000021535.5	1950	1754.98	21878	315.031	ENSRNOG00000015812.5	Tm4sf1	transmembrane 4 L six family member 1 [Source:RGD Symbol;Acc:1309652]
ENSRNOT00000066676.1	1922	1726.98	21507	314.71	ENSRNOG00000005157.6	Rbbp7	RB binding protein 7, chromatin remodeling factor [Source:RGD Symbol;Acc:620125]
ENSRNOT00000012608.4	1497	1301.98	16147	313.405	ENSRNOG00000008822.5	Fkbp1a	FKBP prolyl isomerase 1A [Source:RGD Symbol;Acc:2617]
ENSRNOT00000017234.5	1816	1620.98	20101.9	313.385	ENSRNOG00000042261.3	Hdgf	heparin binding growth factor [Source:RGD Symbol;Acc:70961]
ENSRNOT00000033408.5	2027	1831.98	22665.2	312.649	ENSRNOG00000019189.7	Acat2	acetyl-CoA acetyltransferase 2 [Source:RGD Symbol;Acc:1359366]
ENSRNOT00000082686.1	922	726.979	8965	311.635	ENSRNOG00000056853.1	Psma7	proteasome 20S subunit alpha 7 [Source:RGD Symbol;Acc:61851]
ENSRNOT00000017174.5	1579	1383.98	17025	310.868	ENSRNOG00000012772.5	Nqo1	NAD(P)H quinone dehydrogenase 1 [Source:RGD Symbol;Acc:2503]
ENSRNOT00000013997.6	1288	1092.98	13370	309.128	ENSRNOG00000010038.6	Psmc5	proteasome 26S subunit, ATPase 5 [Source:RGD Symbol;Acc:708376]
ENSRNOT00000088473.1	1426	1230.98	15018.8	308.32	ENSRNOG00000052802.1	Aldoa	aldolase, fructose-bisphosphate A [Source:RGD Symbol;Acc:2089]
ENSRNOT00000087625.1	1781	1585.98	19343	308.208	ENSRNOG00000053583.1	Mapk3	mitogen activated protein kinase 3 [Source:RGD Symbol;Acc:3046]
ENSRNOT00000009152.5	602	407.202	4957	307.629	ENSRNOG00000006762.5	Snu13	small nuclear ribonucleoprotein 13 [Source:RGD Symbol;Acc:1303103]
ENSRNOT00000081196.1	3198	3002.98	36352	305.91	ENSRNOG00000061373.1	Loxl3	lysyl oxidase-like 3 [Source:RGD Symbol;Acc:1311011]
ENSRNOT00000004520.6	2089	1893.98	22924	305.868	ENSRNOG00000003206.7	Actr3	actin related protein 3 [Source:RGD Symbol;Acc:71024]
ENSRNOT00000019040.4	2417	2221.98	26873.9	305.639	ENSRNOG00000014165.7	Ssr1	signal sequence receptor subunit 1 [Source:RGD Symbol;Acc:1310961]
ENSRNOT00000055583.2	1992	1796.98	21666	304.687	ENSRNOG00000012366.6	Mesd	mesoderm development LRP chaperone [Source:RGD Symbol;Acc:1310344]
ENSRNOT00000007255.6	2949	2753.98	33003	302.838	ENSRNOG00000004936.6	Sdc2	syndecan 2 [Source:RGD Symbol;Acc:3649]
ENSRNOT00000034300.6	2793	2597.98	31107	302.58	ENSRNOG00000008680.7	Loxl1	lysyl oxidase-like 1 [Source:RGD Symbol;Acc:1308752]
ENSRNOT00000024012.6	2895	2699.98	32261	301.95	ENSRNOG00000028498.5	Wdr1	WD repeat domain 1 [Source:RGD Symbol;Acc:1305789]
ENSRNOT00000081787.1	870	674.979	8054.46	301.554	ENSRNOG00000025892.6	Set	SET nuclear proto-oncogene [Source:RGD Symbol;Acc:1307467]
ENSRNOT00000008964.4	898	702.979	8335	299.627	ENSRNOG00000006500.6	Snf8	SNF8 subunit of ESCRT-II [Source:RGD Symbol;Acc:1310144]
ENSRNOT00000091205.1	2257	2061.98	24315.3	297.999	ENSRNOG00000019244.6	Mxra8	matrix remodeling associated 8 [Source:RGD Symbol;Acc:1359356]
ENSRNOT00000079005.1	798	603	7105.8	297.793	ENSRNOG00000060518.1	AABR07015057.1
ENSRNOT00000015946.4	1174	978.979	11466	295.976	ENSRNOG00000011745.4	Psma1	proteasome 20S subunit alpha 1 [Source:RGD Symbol;Acc:61841]
ENSRNOT00000001417.5	2078	1882.98	22044.7	295.854	ENSRNOG00000001068.7	Rac1	Rac family small GTPase 1 [Source:RGD Symbol;Acc:619755]
ENSRNOT00000014089.4	839	643.979	7520	295.097	ENSRNOG00000010549.4	Tspo	translocator protein [Source:RGD Symbol;Acc:2228]
ENSRNOT00000070912.2	3617	3421.98	39901.7	294.667	ENSRNOG00000045829.2	Thbs1	thrombospondin 1 [Source:RGD Symbol;Acc:1588455]
ENSRNOT00000001066.6	1493	1297.98	15117	294.318	ENSRNOG00000029360.5	Serinc1	serine incorporator 1 [Source:RGD Symbol;Acc:727843]
ENSRNOT00000057158.3	464	271.139	3157.39	294.276	ENSRNOG00000037673.3	AABR07071891.1
ENSRNOT00000027260.4	1030	834.979	9721	294.207	ENSRNOG00000020060.4	Atf5	activating transcription factor 5 [Source:RGD Symbol;Acc:628902]
ENSRNOT00000002037.6	1068	872.979	10157	294.022	ENSRNOG00000001488.6	Psmb1	proteasome 20S subunit beta 1 [Source:RGD Symbol;Acc:621092]
ENSRNOT00000078939.1	2520	2324.98	27033.1	293.829	ENSRNOG00000018991.6	Gsn	gelsolin [Source:RGD Symbol;Acc:1303089]
ENSRNOT00000011429.7	1313	1117.98	12984	293.49	ENSRNOG00000008103.7	Mdh1	malate dehydrogenase 1 [Source:RGD Symbol;Acc:3072]
ENSRNOT00000008120.4	1651	1455.98	16871	292.823	ENSRNOG00000025481.4	Dctn2	dynactin subunit 2 [Source:RGD Symbol;Acc:1303182]
ENSRNOT00000012847.3	2110	1914.98	22162	292.458	ENSRNOG00000009642.3	Cct4	chaperonin containing TCP1 subunit 4 [Source:RGD Symbol;Acc:727937]
ENSRNOT00000072464.2	404	213.968	2472	291.956	ENSRNOG00000045555.2	LOC100910944	reactive oxygen species modulator 1-like [Source:RGD Symbol;Acc:6496011]
ENSRNOT00000018043.8	2067	1871.98	21623	291.899	ENSRNOG00000013443.8	Tm9sf3	transmembrane 9 superfamily member 3 [Source:RGD Symbol;Acc:1564625]
ENSRNOT00000081117.1	2043	1847.98	21328	291.656	ENSRNOG00000051399.1	Col10a1	collagen type X alpha 1 chain [Source:RGD Symbol;Acc:2371]
ENSRNOT00000087162.1	519	324.99	3744.93	291.2	ENSRNOG00000059900.1	Bst2	bone marrow stromal cell antigen 2 [Source:RGD Symbol;Acc:727849]
ENSRNOT00000082792.1	6709	6513.98	74854	290.393	ENSRNOG00000012094.6	Ltbp2	latent transforming growth factor beta binding protein 2 [Source:RGD Symbol;Acc:68380]
ENSRNOT00000014464.7	2625	2429.98	27847	289.597	ENSRNOG00000010668.7	Anxa6	annexin A6 [Source:RGD Symbol;Acc:621172]
ENSRNOT00000091050.1	1203	1007.98	11549.1	289.544	ENSRNOG00000055579.1	Tmbim6	transmembrane BAX inhibitor motif containing 6 [Source:RGD Symbol;Acc:3842]
ENSRNOT00000015019.6	2188	1992.98	22802	289.127	ENSRNOG00000011282.6	Ppp2r1a	protein phosphatase 2 scaffold subunit A alpha [Source:RGD Symbol;Acc:620907]
ENSRNOT00000024464.4	1154	958.979	10970	289.078	ENSRNOG00000018109.4	Clic4	chloride intracellular channel 4 [Source:RGD Symbol;Acc:61857]
ENSRNOT00000067228.3	1774	1578.98	18059	289.025	ENSRNOG00000015079.7	Ddost	dolichyl-diphosphooligosaccharide--protein glycosyltransferase non-catalytic subunit [Source:RGD Symbol;Acc:1308970]
ENSRNOT00000001794.7	2433	2237.98	25568	288.708	ENSRNOG00000001316.7	Anapc5	anaphase-promoting complex subunit 5 [Source:RGD Symbol;Acc:1306125]
ENSRNOT00000074226.3	4520	4324.98	49298.1	288.048	ENSRNOG00000014426.7	Lox	lysyl oxidase [Source:RGD Symbol;Acc:3015]
ENSRNOT00000044477.3	3344	3148.98	35893.5	288.048	ENSRNOG00000033790.4	Hnrnpu	heterogeneous nuclear ribonucleoprotein U [Source:RGD Symbol;Acc:620372]
ENSRNOT00000075425.1	1391	1195.98	13632	288.041	ENSRNOG00000048981.1	Ahsa1	activator of Hsp90 ATPase activity 1 [Source:RGD Symbol;Acc:1589285]
ENSRNOT00000014817.6	1427	1231.98	14035	287.891	ENSRNOG00000011020.6	Eif3l	eukaryotic translation initiation factor 3, subunit L [Source:RGD Symbol;Acc:1308230]
ENSRNOT00000091551.1	1173	977.979	11123.9	287.439	ENSRNOG00000054286.1	Rrm2	ribonucleotide reductase regulatory subunit M2 [Source:RGD Symbol;Acc:1598310]
ENSRNOT00000042928.3	1378	1182.98	13443	287.169	ENSRNOG00000029707.3	Mt-nd4	mitochondrially encoded NADH dehydrogenase 4 [Source:RGD Symbol;Acc:620559]
ENSRNOT00000028627.4	1441	1245.98	14141	286.806	ENSRNOG00000021082.4	Kdelr1	KDEL endoplasmic reticulum protein retention receptor 1 [Source:RGD Symbol;Acc:1306764]
ENSRNOT00000015757.3	1626	1430.98	16209	286.247	ENSRNOG00000011414.5	Psmc3	proteasome 26S subunit, ATPase 3 [Source:RGD Symbol;Acc:61905]
ENSRNOT00000012101.6	1294	1098.98	12444	286.147	ENSRNOG00000009080.6	Atp6v1d	ATPase H+ transporting V1 subunit D [Source:RGD Symbol;Acc:735119]
ENSRNOT00000085894.1	1727	1531.98	17327.3	285.823	ENSRNOG00000018184.8	Tpm1	tropomyosin 1 [Source:RGD Symbol;Acc:3898]
ENSRNOT00000024947.4	1751	1555.98	17541.9	284.899	ENSRNOG00000018371.4	Tubb6	tubulin, beta 6 class V [Source:RGD Symbol;Acc:1305887]
ENSRNOT00000091399.1	1049	853.979	9596.44	283.976	ENSRNOG00000058484.1	Anp32a	acidic nuclear phosphoprotein 32 family member A [Source:RGD Symbol;Acc:11508551]
ENSRNOT00000072573.2	255	88.9686	998.658	283.66	ENSRNOG00000050473.2	Rps27l	ribosomal protein S27-like [Source:RGD Symbol;Acc:1595396]
ENSRNOT00000005987.3	6069	5873.98	65505	281.812	ENSRNOG00000004291.6	Cltc	clathrin heavy chain [Source:RGD Symbol;Acc:2364]
ENSRNOT00000072930.2	195	50.5564	562.688	281.261	ENSRNOG00000050796.2	AABR07026893.1
ENSRNOT00000001397.4	1958	1762.98	19565.9	280.46	ENSRNOG00000001053.5	Tmed2	transmembrane p24 trafficking protein 2 [Source:RGD Symbol;Acc:69243]
ENSRNOT00000073688.2	570	375.398	4153	279.568	ENSRNOG00000048342.2	Tbca	tubulin folding cofactor A [Source:RGD Symbol;Acc:1311538]
ENSRNOT00000025380.6	210	59.2277	655.217	279.562	ENSRNOG00000049442.2	AABR07026317.1
ENSRNOT00000086264.1	1603	1407.98	15572.9	279.506	ENSRNOG00000017558.6	Tubb2a	tubulin, beta 2A class IIa [Source:RGD Symbol;Acc:1588452]
ENSRNOT00000014033.5	3699	3503.98	38726	279.292	ENSRNOG00000010103.6	Eif4b	eukaryotic translation initiation factor 4B [Source:RGD Symbol;Acc:1306479]
ENSRNOT00000001958.4	1319	1123.98	12414	279.108	ENSRNOG00000001440.4	Mdh2	malate dehydrogenase 2 [Source:RGD Symbol;Acc:619719]
ENSRNOT00000011499.7	902	706.979	7798	278.737	ENSRNOG00000008673.7	Arpc3	actin related protein 2/3 complex, subunit 3 [Source:RGD Symbol;Acc:1311985]
ENSRNOT00000003658.2	736	541.038	5966	278.659	ENSRNOG00000002693.2	Nme1	NME/NM23 nucleoside diphosphate kinase 1 [Source:RGD Symbol;Acc:70497]
ENSRNOT00000013852.4	1603	1407.98	15506	278.306	ENSRNOG00000032436.2	Tmod3	tropomodulin 3 [Source:RGD Symbol;Acc:1311030]
ENSRNOT00000009073.7	1380	1184.98	13040.6	278.102	ENSRNOG00000006094.8	Cd44	CD44 molecule (Indian blood group) [Source:RGD Symbol;Acc:2307]
ENSRNOT00000020670.4	799	604	6641.26	277.864	ENSRNOG00000014625.4	Atp5f1d	ATP synthase F1 subunit delta [Source:RGD Symbol;Acc:621372]
ENSRNOT00000036140.6	1393	1197.98	13147	277.329	ENSRNOG00000021882.6	Tmed9	transmembrane p24 trafficking protein 9 [Source:RGD Symbol;Acc:1307627]
ENSRNOT00000043610.2	429	237.439	2599.26	276.641	ENSRNOG00000033024.2	AC099453.1
ENSRNOT00000068078.2	1164	968.979	10598.4	276.403	ENSRNOG00000003809.7	Sat1	spermidine/spermine N1-acetyl transferase 1 [Source:RGD Symbol;Acc:1586174]
ENSRNOT00000002358.6	2946	2750.98	30027	275.831	ENSRNOG00000001719.6	Psmd2	proteasome 26S subunit, non-ATPase 2 [Source:RGD Symbol;Acc:1305752]
ENSRNOT00000034740.4	1017	821.979	8961.95	275.525	ENSRNOG00000024186.4	Eef1b2	eukaryotic translation elongation factor 1 beta 2 [Source:RGD Symbol;Acc:1311415]
ENSRNOT00000060168.2	3071	2875.98	31345	275.423	ENSRNOG00000027520.5	Pls3	plastin 3 [Source:RGD Symbol;Acc:621409]
ENSRNOT00000049588.5	630	435.119	4737	275.115	ENSRNOG00000028852.5	LOC100359930	Cyp2s1 protein-like [Source:RGD Symbol;Acc:2323115]
ENSRNOT00000065962.1	376	188.151	2048	275.07	ENSRNOG00000043114.1	Tomm7	translocase of outer mitochondrial membrane 7 [Source:RGD Symbol;Acc:1591393]
ENSRNOT00000010601.6	2548	2352.98	25458	273.416	ENSRNOG00000008016.6	Ckap4	cytoskeleton-associated protein 4 [Source:RGD Symbol;Acc:1311989]
ENSRNOT00000014704.4	1290	1094.98	11840	273.253	ENSRNOG00000010830.4	Slc25a4	solute carrier family 25 member 4 [Source:RGD Symbol;Acc:620352]
ENSRNOT00000050059.4	2414	2218.98	23943.8	272.684	ENSRNOG00000001454.7	Eif4h	eukaryotic translation initiation factor 4H [Source:RGD Symbol;Acc:1359222]
ENSRNOT00000015579.6	1990	1794.98	19319	271.984	ENSRNOG00000011559.7	Cnn3	calponin 3 [Source:RGD Symbol;Acc:71044]
ENSRNOT00000020795.6	1952	1756.98	18898.6	271.82	ENSRNOG00000015329.6	Kpna2	karyopherin subunit alpha 2 [Source:RGD Symbol;Acc:621419]
ENSRNOT00000054955.2	1335	1139.98	12242.5	271.389	ENSRNOG00000036687.3	Alyref	Aly/REF export factor [Source:RGD Symbol;Acc:1594679]
ENSRNOT00000008477.5	1800	1604.98	17194.3	270.728	ENSRNOG00000006375.6	Vdac1	voltage-dependent anion channel 1 [Source:RGD Symbol;Acc:621575]
ENSRNOT00000028887.6	1160	964.979	10323	270.338	ENSRNOG00000021264.6	Pcna	proliferating cell nuclear antigen [Source:RGD Symbol;Acc:3269]
ENSRNOT00000029829.4	1899	1703.98	18214	270.122	ENSRNOG00000021828.4	Coro1b	coronin 1B [Source:RGD Symbol;Acc:2382]
ENSRNOT00000060838.4	4333	4137.98	44088.9	269.252	ENSRNOG00000039668.4	Col8a1	collagen type VIII alpha 1 chain [Source:RGD Symbol;Acc:1309361]
ENSRNOT00000085735.1	1687	1491.98	15884.2	269.043	ENSRNOG00000055471.1	Ywhah	tyrosine 3-monooxygenase/tryptophan 5-monooxygenase activation protein, eta [Source:RGD Symbol;Acc:3978]
ENSRNOT00000075790.2	372	184.56	1964	268.92	ENSRNOG00000046172.2	Sf3b6	splicing factor 3B, subunit 6 [Source:RGD Symbol;Acc:2318878]
ENSRNOT00000010117.5	549	354.593	3759.14	267.902	ENSRNOG00000007407.6	Ndufa12	NADH:ubiquinone oxidoreductase subunit A12 [Source:RGD Symbol;Acc:1311462]
ENSRNOT00000068484.2	2456	2260.98	23789	265.887	ENSRNOG00000010960.5	Ankh	ANKH inorganic pyrophosphate transport regulator [Source:RGD Symbol;Acc:619925]
ENSRNOT00000050302.4	1013	817.979	8602	265.751	ENSRNOG00000034198.4	Tceal9	transcription elongation factor A like 9 [Source:RGD Symbol;Acc:1592975]
ENSRNOT00000049895.3	2684	2488.98	26169	265.695	ENSRNOG00000025570.5	Os9	OS9, endoplasmic reticulum lectin [Source:RGD Symbol;Acc:1359574]
ENSRNOT00000074395.1	3493	3297.98	34626	265.322	ENSRNOG00000049437.1	Gpc1	glypican 1 [Source:RGD Symbol;Acc:61853]
ENSRNOT00000054976.4	1128	932.979	9791.52	265.214	ENSRNOG00000036701.4	Actg1	actin, gamma 1 [Source:RGD Symbol;Acc:1304556]
ENSRNOT00000067854.2	658	463.104	4854	264.874	ENSRNOG00000025715.5	Dynlrb1	dynein light chain roadblock-type 1 [Source:RGD Symbol;Acc:619910]
ENSRNOT00000018310.7	2620	2424.98	25411	264.809	ENSRNOG00000013469.7	Txndc5	thioredoxin domain containing 5 [Source:RGD Symbol;Acc:2323973]
ENSRNOT00000017692.5	1603	1407.98	14708	263.983	ENSRNOG00000012623.5	Arf4	ADP-ribosylation factor 4 [Source:RGD Symbol;Acc:621275]
ENSRNOT00000007577.5	676	481.073	5007	263.018	ENSRNOG00000005695.5	Mgp	matrix Gla protein [Source:RGD Symbol;Acc:3088]
ENSRNOT00000023239.4	1849	1653.98	17208.4	262.924	ENSRNOG00000017307.5	Prss23	serine protease 23 [Source:RGD Symbol;Acc:1359545]
ENSRNOT00000024712.5	2582	2386.98	24795.6	262.508	ENSRNOG00000018273.7	Ncl	nucleolin [Source:RGD Symbol;Acc:3153]
ENSRNOT00000012428.7	3288	3092.98	32074	262.056	ENSRNOG00000009152.7	Caprin1	cell cycle associated protein 1 [Source:RGD Symbol;Acc:1305707]
ENSRNOT00000011999.5	1423	1227.98	12729	261.952	ENSRNOG00000009068.5	Phlda3	pleckstrin homology-like domain, family A, member 3 [Source:RGD Symbol;Acc:1310502]
ENSRNOT00000028188.7	4236	4040.98	41817	261.508	ENSRNOG00000020715.7	Ddb1	damage-specific DNA binding protein 1 [Source:RGD Symbol;Acc:621889]
ENSRNOT00000018562.4	1476	1280.98	13235	261.096	ENSRNOG00000013668.4	Capg	capping actin protein, gelsolin like [Source:RGD Symbol;Acc:1311724]
ENSRNOT00000033733.5	1144	948.979	9780.12	260.439	ENSRNOG00000013508.7	Rpl31	ribosomal protein L31 [Source:RGD Symbol;Acc:621202]
ENSRNOT00000014216.5	948	752.979	7739.45	259.744	ENSRNOG00000010645.5	Lgals3	galectin 3 [Source:RGD Symbol;Acc:69356]
ENSRNOT00000031026.4	1137	941.979	9662.74	259.225	ENSRNOG00000024410.4	Blvrb	biliverdin reductase B [Source:RGD Symbol;Acc:1306080]
ENSRNOT00000001227.7	2200	2004.98	20564.5	259.195	ENSRNOG00000000923.8	Cct6a	chaperonin containing TCP1 subunit 6A [Source:RGD Symbol;Acc:1304763]
ENSRNOT00000073834.2	874	678.979	6961	259.08	ENSRNOG00000049920.2	Psma2	proteasome 20S subunit alpha 2 [Source:RGD Symbol;Acc:61842]
ENSRNOT00000005155.3	1728	1532.98	15658.6	258.129	ENSRNOG00000003869.3	Sod3	superoxide dismutase 3 [Source:RGD Symbol;Acc:3733]
ENSRNOT00000028881.2	2142	1946.98	19861	257.785	ENSRNOG00000021259.2	Prnp	prion protein [Source:RGD Symbol;Acc:3410]
ENSRNOT00000005329.6	1614	1418.98	14424	256.879	ENSRNOG00000003951.6	Psmc1	proteasome 26S subunit, ATPase 1 [Source:RGD Symbol;Acc:621097]
ENSRNOT00000091792.1	1201	1005.98	10215	256.607	ENSRNOG00000055756.1	Bcap31	B-cell receptor-associated protein 31 [Source:RGD Symbol;Acc:1302944]
ENSRNOT00000081980.1	2850	2654.98	26927.2	256.3	ENSRNOG00000053450.1	Myadm	myeloid-associated differentiation marker [Source:RGD Symbol;Acc:727835]
ENSRNOT00000028725.6	633	438.119	4427	255.35	ENSRNOG00000021153.6	Fkbp2	FKBP prolyl isomerase 2 [Source:RGD Symbol;Acc:1560660]
ENSRNOT00000075819.2	528	333.88	3368.55	254.96	ENSRNOG00000047225.2	Tma7	translation machinery associated 7 homolog [Source:RGD Symbol;Acc:1584795]
ENSRNOT00000021030.5	2486	2290.98	23091.9	254.716	ENSRNOG00000015630.5	Cct7	chaperonin containing TCP1 subunit 7 [Source:RGD Symbol;Acc:1306422]
ENSRNOT00000050204.4	932	736.979	7423.76	254.558	ENSRNOG00000031889.4	AABR07065438.1	ribosomal protein L6, pseudo 1 [Source:NCBI gene;Acc:500714]
ENSRNOT00000068683.3	2481	2285.98	23024	254.523	ENSRNOG00000031743.5	Gbp2	guanylate binding protein 2 [Source:RGD Symbol;Acc:621810]
ENSRNOT00000024648.8	2116	1920.98	19269.4	253.492	ENSRNOG00000017751.8	Arl6ip1	ADP-ribosylation factor like GTPase 6 interacting protein 1 [Source:RGD Symbol;Acc:735205]
ENSRNOT00000024711.5	924	728.979	7311.4	253.457	ENSRNOG00000018289.6	Park7	Parkinsonism associated deglycase [Source:RGD Symbol;Acc:621808]
ENSRNOT00000027028.6	399	209.291	2096	253.081	ENSRNOG00000019936.7	Anapc15	anaphase promoting complex subunit 15 [Source:RGD Symbol;Acc:1311634]
ENSRNOT00000043230.5	646	451.119	4510.18	252.651	ENSRNOG00000002255.8	Fam162a	family with sequence similarity 162, member A [Source:RGD Symbol;Acc:1590883]
ENSRNOT00000016751.6	547	352.664	3524	252.519	ENSRNOG00000012550.6	Uqcrh	ubiquinol-cytochrome c reductase hinge protein [Source:RGD Symbol;Acc:1305987]
ENSRNOT00000027150.3	1072	876.979	8729.91	251.558	ENSRNOG00000020016.3	Lamtor1	late endosomal/lysosomal adaptor, MAPK and MTOR activator 1 [Source:RGD Symbol;Acc:735078]
ENSRNOT00000019323.5	1030	834.979	8310	251.503	ENSRNOG00000014058.5	Tomm22	translocase of outer mitochondrial membrane 22 [Source:RGD Symbol;Acc:1303260]
ENSRNOT00000079380.1	1307	1111.98	11042.6	250.953	ENSRNOG00000051720.1	Nudc	nuclear distribution C, dynein complex regulator [Source:RGD Symbol;Acc:3215]
ENSRNOT00000030761.4	1269	1073.98	10660.1	250.833	ENSRNOG00000023385.5	Rpl37a	ribosomal protein L37a [Source:RGD Symbol;Acc:2319947]
ENSRNOT00000010433.7	2949	2753.98	27301	250.516	ENSRNOG00000007763.7	Plod1	procollagen-lysine, 2-oxoglutarate 5-dioxygenase 1 [Source:RGD Symbol;Acc:621382]
ENSRNOT00000001310.7	1237	1041.98	10322.9	250.359	ENSRNOG00000000990.7	Pdap1	PDGFA associated protein 1 [Source:RGD Symbol;Acc:620442]
ENSRNOT00000016509.6	560	365.509	3615	249.936	ENSRNOG00000012383.6	Ndufc2	NADH:ubiquinone oxidoreductase subunit C2 [Source:RGD Symbol;Acc:1307511]
ENSRNOT00000030344.4	1875	1679.98	16611	249.868	ENSRNOG00000018568.6	Rab5c	RAB5C, member RAS oncogene family [Source:RGD Symbol;Acc:1307095]
ENSRNOT00000002169.6	2521	2325.98	22926.4	249.086	ENSRNOG00000001592.6	Cct8	chaperonin containing TCP1 subunit 8 [Source:RGD Symbol;Acc:1305452]
ENSRNOT00000024952.6	2169	1973.98	19412	248.511	ENSRNOG00000018091.6	Gdi2	GDP dissociation inhibitor 2 [Source:RGD Symbol;Acc:61802]
ENSRNOT00000011272.7	477	283.823	2780.92	247.605	ENSRNOG00000008512.7	Btf3l4	basic transcription factor 3-like 4 [Source:RGD Symbol;Acc:1311774]
ENSRNOT00000091731.1	825	630	6170.53	247.514	ENSRNOG00000000521.4	Cdkn1a	cyclin-dependent kinase inhibitor 1A [Source:RGD Symbol;Acc:69328]
ENSRNOT00000028438.4	532	337.824	3306	247.304	ENSRNOG00000020941.4	Psenen	presenilin enhancer gamma secretase subunit [Source:RGD Symbol;Acc:1312037]
ENSRNOT00000026928.7	1009	813.979	7952	246.877	ENSRNOG00000019868.7	Psma5	proteasome 20S subunit alpha 5 [Source:RGD Symbol;Acc:61848]
ENSRNOT00000008685.3	1328	1132.98	11043	246.311	ENSRNOG00000006604.3	Thy1	Thy-1 cell surface antigen [Source:RGD Symbol;Acc:3860]
ENSRNOT00000015325.6	906	710.979	6917.83	245.885	ENSRNOG00000011175.8	Hnrnpa2b1	heterogeneous nuclear ribonucleoprotein A2/B1 [Source:RGD Symbol;Acc:1310403]
ENSRNOT00000072299.2	1795	1599.98	15556	245.698	ENSRNOG00000049402.2	Nbl1	NBL1, DAN family BMP antagonist [Source:RGD Symbol;Acc:3151]
ENSRNOT00000064068.3	1785	1589.98	15434	245.304	ENSRNOG00000028062.7	Arpc5	actin related protein 2/3 complex, subunit 5 [Source:RGD Symbol;Acc:1311791]
ENSRNOT00000003674.7	454	261.362	2531	244.719	ENSRNOG00000002721.7	Ndufb4	NADH:ubiquinone oxidoreductase subunit B4 [Source:RGD Symbol;Acc:1307072]
ENSRNOT00000076021.1	389	199.984	1926	243.377	ENSRNOG00000000996.7	Arpc1a	actin related protein 2/3 complex, subunit 1A [Source:RGD Symbol;Acc:620834]
ENSRNOT00000048554.5	1617	1421.98	13674.8	243.023	ENSRNOG00000025274.6	Hexb	hexosaminidase subunit beta [Source:RGD Symbol;Acc:1307607]
ENSRNOT00000077687.1	1098	902.979	8680.5	242.932	ENSRNOG00000036852.3	Pcbp2	poly(rC) binding protein 2 [Source:RGD Symbol;Acc:1309626]
ENSRNOT00000025782.6	3036	2840.98	27298	242.818	ENSRNOG00000018761.6	Eif3c	eukaryotic translation initiation factor 3, subunit C [Source:RGD Symbol;Acc:1308871]
ENSRNOT00000087731.1	639	444.119	4256.99	242.227	ENSRNOG00000054978.1	H1f2	H1.2 linker histone, cluster member [Source:RGD Symbol;Acc:1587893]
ENSRNOT00000015828.7	1717	1521.98	14587.1	242.203	ENSRNOG00000011814.7	Cbx3	chromobox 3 [Source:RGD Symbol;Acc:1549705]
ENSRNOT00000019039.7	705	510.073	4886	242.069	ENSRNOG00000014078.7	Ndufb8	NADH:ubiquinone oxidoreductase subunit B8 [Source:RGD Symbol;Acc:1309129]
ENSRNOT00000023506.6	2023	1827.98	17458.9	241.36	ENSRNOG00000017120.6	Abhd2	abhydrolase domain containing 2 [Source:RGD Symbol;Acc:1311389]
ENSRNOT00000058092.4	1800	1604.98	15326.7	241.322	ENSRNOG00000001709.7	Ap2m1	adaptor related protein complex 2 subunit mu 1 [Source:RGD Symbol;Acc:620135]
ENSRNOT00000009666.6	960	764.979	7304	241.285	ENSRNOG00000007114.6	Psma6	proteasome 20S subunit alpha 6 [Source:RGD Symbol;Acc:61849]
ENSRNOT00000066028.1	2266	2070.98	19764.2	241.17	ENSRNOG00000015857.6	Ctsa	cathepsin A [Source:RGD Symbol;Acc:1309070]
ENSRNOT00000023651.6	1047	851.979	8126	241.027	ENSRNOG00000017506.7	Cltb	clathrin, light chain B [Source:RGD Symbol;Acc:621353]
ENSRNOT00000021734.5	755	560.038	5339	240.913	ENSRNOG00000015967.5	Sh3bgrl3	SH3 domain binding glutamate-rich protein like 3 [Source:RGD Symbol;Acc:1308118]
ENSRNOT00000035048.4	1750	1554.98	14820.1	240.849	ENSRNOG00000025580.5	LOC100912618	ubiquitin-conjugating enzyme E2 variant 1-like [Source:RGD Symbol;Acc:6486058]
ENSRNOT00000011991.5	1745	1549.98	14767	240.76	ENSRNOG00000008937.5	Csrp1	cysteine and glycine-rich protein 1 [Source:RGD Symbol;Acc:62053]
ENSRNOT00000021638.7	1779	1583.98	15082	240.618	ENSRNOG00000016161.7	Lman2	lectin, mannose-binding 2 [Source:RGD Symbol;Acc:1308965]
ENSRNOT00000013359.6	492	298.503	2839	240.345	ENSRNOG00000010029.6	Ubald2	UBA-like domain containing 2 [Source:RGD Symbol;Acc:1311298]
ENSRNOT00000049857.4	1073	877.979	8338.62	240.009	ENSRNOG00000006961.7	Snrpb	small nuclear ribonucleoprotein polypeptides B and B1 [Source:RGD Symbol;Acc:621301]
ENSRNOT00000039002.3	4635	4439.98	42090	239.561	ENSRNOG00000006305.5	Slc38a2	solute carrier family 38, member 2 [Source:RGD Symbol;Acc:69420]
ENSRNOT00000011937.5	1422	1226.98	11628	239.489	ENSRNOG00000008994.5	Arpc4	actin related protein 2/3 complex, subunit 4 [Source:RGD Symbol;Acc:1310096]
ENSRNOT00000008940.6	1284	1088.98	10296	238.928	ENSRNOG00000006327.6	Rcc2	regulator of chromosome condensation 2 [Source:RGD Symbol;Acc:1309986]
ENSRNOT00000067739.2	1901	1705.98	16125	238.86	ENSRNOG00000000248.6	Srsf2	serine and arginine rich splicing factor 2 [Source:RGD Symbol;Acc:1359422]
ENSRNOT00000083557.1	732	537.038	5061	238.149	ENSRNOG00000053172.1	Ssr4	signal sequence receptor subunit 4 [Source:RGD Symbol;Acc:62034]
ENSRNOT00000010308.7	1620	1424.98	13405.5	237.736	ENSRNOG00000007330.7	Capzb	capping actin protein of muscle Z-line subunit beta [Source:RGD Symbol;Acc:1359099]
ENSRNOT00000009491.6	733	538.038	5054.34	237.394	ENSRNOG00000007237.7	Id2	inhibitor of DNA binding 2 [Source:RGD Symbol;Acc:2859]
ENSRNOT00000018009.6	1975	1779.98	16651	236.398	ENSRNOG00000013360.6	Prkcsh	protein kinase C substrate 80K-H [Source:RGD Symbol;Acc:1309628]
ENSRNOT00000022000.4	1471	1275.98	11866	235.006	ENSRNOG00000016166.4	Pdlim1	PDZ and LIM domain 1 [Source:RGD Symbol;Acc:68324]
ENSRNOT00000092513.1	528	333.88	3101.88	234.775	ENSRNOG00000018320.6	Rps15a	ribosomal protein S15a [Source:RGD Symbol;Acc:619939]
ENSRNOT00000068135.2	2536	2340.98	21659.5	233.813	ENSRNOG00000007492.7	Rpn2	ribophorin II [Source:RGD Symbol;Acc:62075]
ENSRNOT00000031891.4	1814	1618.98	14978.5	233.801	ENSRNOG00000023360.4	Fus	FUS RNA binding protein [Source:RGD Symbol;Acc:1308864]
ENSRNOT00000034074.5	464	271.139	2500.63	233.064	ENSRNOG00000024845.5	Mrps21	mitochondrial ribosomal protein S21 [Source:RGD Symbol;Acc:1592330]
ENSRNOT00000005073.7	4482	4286.98	39502	232.855	ENSRNOG00000003736.7	Col5a2	collagen type V alpha 2 chain [Source:RGD Symbol;Acc:70921]
ENSRNOT00000013496.3	4725	4529.98	41658	232.392	ENSRNOG00000009946.7	Ldlr	low density lipoprotein receptor [Source:RGD Symbol;Acc:2998]
ENSRNOT00000005522.7	3499	3303.98	30368.9	232.279	ENSRNOG00000004132.7	Lasp1	LIM and SH3 protein 1 [Source:RGD Symbol;Acc:68408]
ENSRNOT00000004228.5	1148	952.979	8732	231.552	ENSRNOG00000003163.5	Sdhc	succinate dehydrogenase complex subunit C [Source:RGD Symbol;Acc:1359454]
ENSRNOT00000047669.5	3041	2845.98	26070.8	231.494	ENSRNOG00000050994.3	Cttn	cortactin [Source:RGD Symbol;Acc:619839]
ENSRNOT00000038340.5	1338	1142.98	10463.1	231.333	ENSRNOG00000027690.5	Eif3el1	eukaryotic translation initiation factor 3, subunit E-like 1 [Source:RGD Symbol;Acc:1311521]
ENSRNOT00000002579.5	1052	856.979	7830.53	230.908	ENSRNOG00000001884.5	Ranbp1	RAN binding protein 1 [Source:RGD Symbol;Acc:1310521]
ENSRNOT00000047550.4	955	759.979	6920	230.103	ENSRNOG00000030644.4	Mt-nd1	mitochondrially encoded NADH dehydrogenase 1 [Source:RGD Symbol;Acc:620555]
ENSRNOT00000050878.4	477	283.823	2584	230.071	ENSRNOG00000028884.4	Atp5mg	ATP synthase membrane subunit g [Source:RGD Symbol;Acc:1303259]
ENSRNOT00000019107.7	844	648.979	5903	229.858	ENSRNOG00000014201.7	Manf	mesencephalic astrocyte-derived neurotrophic factor [Source:RGD Symbol;Acc:1307252]
ENSRNOT00000023017.5	1827	1631.98	14834	229.7	ENSRNOG00000017123.5	B2m	beta-2 microglobulin [Source:RGD Symbol;Acc:2189]
ENSRNOT00000047717.4	1639	1443.98	13117	229.558	ENSRNOG00000031965.4	Impdh2	inosine monophosphate dehydrogenase 2 [Source:RGD Symbol;Acc:735092]
ENSRNOT00000080520.1	1573	1377.98	12505.7	229.343	ENSRNOG00000020587.6	Efemp2	EGF containing fibulin extracellular matrix protein 2 [Source:RGD Symbol;Acc:1359496]
ENSRNOT00000087247.1	666	471.073	4273.45	229.25	ENSRNOG00000054945.1	AABR07015081.2
ENSRNOT00000077306.1	666	471.073	4273.45	229.25	ENSRNOG00000060518.1	AABR07015057.1
ENSRNOT00000008041.7	3613	3417.98	31004	229.227	ENSRNOG00000005796.7	Ctnna1	catenin alpha 1 [Source:RGD Symbol;Acc:1359485]
ENSRNOT00000047553.4	642	447.119	4054.45	229.154	ENSRNOG00000034130.4	LOC108349189	high mobility group protein B1 pseudogene [Source:RGD Symbol;Acc:11468204]
ENSRNOT00000087627.1	689	494.073	4468.27	228.542	ENSRNOG00000033611.5	Wdr83os	WD repeat domain 83 opposite strand [Source:RGD Symbol;Acc:1564058]
ENSRNOT00000031005.5	14714	14519	130870	227.783	ENSRNOG00000025053.5	Lrp1	LDL receptor related protein 1 [Source:RGD Symbol;Acc:1307535]
ENSRNOT00000042411.5	1720	1524.98	13740	227.688	ENSRNOG00000008452.7	Eid1	EP300 interacting inhibitor of differentiation 1 [Source:RGD Symbol;Acc:1562702]
ENSRNOT00000019265.6	1428	1232.98	11102.7	227.558	ENSRNOG00000014289.7	Arpc2	actin related protein 2/3 complex, subunit 2 [Source:RGD Symbol;Acc:1305848]
ENSRNOT00000087522.1	880	684.979	6166.82	227.511	ENSRNOG00000020495.7	Eif3k	eukaryotic translation initiation factor 3, subunit K [Source:RGD Symbol;Acc:1309221]
ENSRNOT00000019978.3	1084	888.979	7977	226.76	ENSRNOG00000014828.5	Avpi1	arginine vasopressin-induced 1 [Source:RGD Symbol;Acc:621721]
ENSRNOT00000024406.6	477	283.823	2546.39	226.722	ENSRNOG00000017907.6	Ube2i	ubiquitin-conjugating enzyme E2I [Source:RGD Symbol;Acc:3926]
ENSRNOT00000027494.7	2074	1878.98	16822.9	226.255	ENSRNOG00000020235.8	Hnrnpl	heterogeneous nuclear ribonucleoprotein L [Source:RGD Symbol;Acc:71059]
ENSRNOT00000001467.7	582	387.322	3458	225.617	ENSRNOG00000001106.7	Denr	density regulated reinitiation and release factor [Source:RGD Symbol;Acc:1584200]
ENSRNOT00000019059.5	1668	1472.98	13126.5	225.202	ENSRNOG00000013949.7	Idh2	isocitrate dehydrogenase (NADP(+)) 2 [Source:RGD Symbol;Acc:1597139]
ENSRNOT00000060857.5	1703	1507.98	13423.3	224.948	ENSRNOG00000003229.8	Tspan7	tetraspanin 7 [Source:RGD Symbol;Acc:1589725]
ENSRNOT00000008728.5	2329	2133.98	18972	224.668	ENSRNOG00000006228.5	Pdia4	protein disulfide isomerase family A, member 4 [Source:RGD Symbol;Acc:619835]
ENSRNOT00000028744.6	3173	2977.98	26413	224.137	ENSRNOG00000021168.7	Anp32e	acidic nuclear phosphoprotein 32 family member E [Source:RGD Symbol;Acc:1310611]
ENSRNOT00000070812.1	2304	2108.98	18658	223.569	ENSRNOG00000046996.1	Pea15	proliferation and apoptosis adaptor protein 15 [Source:RGD Symbol;Acc:1306055]
ENSRNOT00000024609.6	1085	889.979	7869	223.439	ENSRNOG00000018281.6	Uqcrfs1	ubiquinol-cytochrome c reductase, Rieske iron-sulfur polypeptide 1 [Source:RGD Symbol;Acc:628838]
ENSRNOT00000021162.6	5812	5616.98	49499	222.696	ENSRNOG00000015655.6	Ptgfrn	prostaglandin F2 receptor inhibitor [Source:RGD Symbol;Acc:3437]
ENSRNOT00000004320.3	2198	2002.98	17648	222.657	ENSRNOG00000003217.3	Lgals3bp	galectin 3 binding protein [Source:RGD Symbol;Acc:620837]
ENSRNOT00000003891.6	1701	1505.98	13262	222.54	ENSRNOG00000002807.8	Septin9	septin 9 [Source:MGI Symbol;Acc:MGI:1858222]
ENSRNOT00000079830.1	1468	1272.98	11189	222.12	ENSRNOG00000052564.1	Gpx3	glutathione peroxidase 3 [Source:RGD Symbol;Acc:69224]
ENSRNOT00000015808.7	1312	1116.98	9809	221.921	ENSRNOG00000011857.7	Mtpn	myotrophin [Source:RGD Symbol;Acc:619806]
ENSRNOT00000070851.1	192	48.8107	428.403	221.797	ENSRNOG00000046450.1	AABR07032904.1
ENSRNOT00000018454.5	3032	2836.98	24883	221.649	ENSRNOG00000013743.5	Sec61a1	Sec61 translocon alpha 1 subunit [Source:RGD Symbol;Acc:68321]
ENSRNOT00000022628.5	2148	1952.98	17120	221.526	ENSRNOG00000016807.5	Oat	ornithine aminotransferase [Source:RGD Symbol;Acc:621724]
ENSRNOT00000028793.6	2757	2561.98	22435	221.294	ENSRNOG00000021201.7	Txnip	thioredoxin interacting protein [Source:RGD Symbol;Acc:620886]
ENSRNOT00000002116.4	909	713.979	6248.9	221.175	ENSRNOG00000001551.4	Atp5pf	ATP synthase peripheral stalk subunit F6 [Source:RGD Symbol;Acc:621376]
ENSRNOT00000014912.6	2555	2359.98	20638	220.993	ENSRNOG00000011148.6	Ssr3	signal sequence receptor subunit 3 [Source:RGD Symbol;Acc:621630]
ENSRNOT00000080485.1	1402	1206.98	10549.5	220.878	ENSRNOG00000017405.7	Raly	RALY heterogeneous nuclear ribonucleoprotein [Source:RGD Symbol;Acc:1307228]
ENSRNOT00000016984.5	306	127.875	1117	220.743	ENSRNOG00000012659.5	Vamp5	vesicle-associated membrane protein 5 [Source:RGD Symbol;Acc:620419]
ENSRNOT00000063821.3	3440	3244.98	28290.5	220.317	ENSRNOG00000029212.6	Vcan	versican [Source:RGD Symbol;Acc:619940]
ENSRNOT00000025294.6	3092	2896.98	25213	219.937	ENSRNOG00000018567.7	Slc20a1	solute carrier family 20 member 1 [Source:RGD Symbol;Acc:621079]
ENSRNOT00000005368.7	1638	1442.98	12551	219.805	ENSRNOG00000003846.7	Pitpna	phosphatidylinositol transfer protein, alpha [Source:RGD Symbol;Acc:61885]
ENSRNOT00000089456.1	6791	6595.98	57367.3	219.787	ENSRNOG00000016117.7	Myof	myoferlin [Source:RGD Symbol;Acc:1564216]
ENSRNOT00000009431.6	5151	4955.98	43010.4	219.312	ENSRNOG00000006992.6	Rpl7	ribosomal protein L7 [Source:RGD Symbol;Acc:735169]
ENSRNOT00000018447.5	4475	4279.98	37109.6	219.11	ENSRNOG00000013552.6	Scd	stearoyl-CoA desaturase [Source:RGD Symbol;Acc:621176]
ENSRNOT00000003552.5	1047	851.979	7373	218.692	ENSRNOG00000002553.5	Smim14	small integral membrane protein 14 [Source:RGD Symbol;Acc:1311122]
ENSRNOT00000020443.6	1040	844.979	7298.56	218.278	ENSRNOG00000014846.6	Anp32a	acidic nuclear phosphoprotein 32 family member A [Source:RGD Symbol;Acc:11508551]
ENSRNOT00000035650.2	3870	3674.98	31719	218.114	ENSRNOG00000019724.6	Ganab	glucosidase II alpha subunit [Source:RGD Symbol;Acc:1309775]
ENSRNOT00000012533.6	3258	3062.98	26382	217.662	ENSRNOG00000009006.6	Ccdc47	coiled-coil domain containing 47 [Source:RGD Symbol;Acc:1308813]
ENSRNOT00000082385.1	858	662.979	5706.83	217.527	ENSRNOG00000003720.6	Prrx1	paired related homeobox 1 [Source:RGD Symbol;Acc:628884]
ENSRNOT00000000120.3	1182	986.979	8493	217.456	ENSRNOG00000000108.3	Aga	aspartylglucosaminidase [Source:RGD Symbol;Acc:1309646]
ENSRNOT00000044956.2	1213	1017.98	8746.82	217.135	ENSRNOG00000010186.7	Cdv3	CDV3 homolog [Source:RGD Symbol;Acc:1359113]
ENSRNOT00000009737.3	643	448.119	3849.99	217.113	ENSRNOG00000007392.3	Atp6v1f	ATPase H+ transporting V1 subunit F [Source:RGD Symbol;Acc:621552]
ENSRNOT00000029753.3	1894	1698.98	14582	216.894	ENSRNOG00000005804.6	Eif3d	eukaryotic translation initiation factor 3, subunit D [Source:RGD Symbol;Acc:1303255]
ENSRNOT00000051268.3	519	324.99	2780	216.169	ENSRNOG00000029042.3	Mt-nd6	mitochondrially encoded NADH dehydrogenase 6 [Source:RGD Symbol;Acc:620561]
ENSRNOT00000093338.1	203	55.0192	470.606	216.153	ENSRNOG00000051382.2	Ntan1	N-terminal asparagine amidase [Source:RGD Symbol;Acc:1305160]
ENSRNOT00000073321.2	9139	8943.98	76408	215.887	ENSRNOG00000045636.2	Fasn	fatty acid synthase [Source:RGD Symbol;Acc:620665]
ENSRNOT00000014807.6	1069	873.979	7466	215.876	ENSRNOG00000010977.6	Igfbp6	insulin-like growth factor binding protein 6 [Source:RGD Symbol;Acc:2877]
ENSRNOT00000029996.2	2969	2773.98	23688	215.796	ENSRNOG00000027487.2	Trim28	tripartite motif-containing 28 [Source:RGD Symbol;Acc:620289]
ENSRNOT00000026651.5	1065	869.979	7417	215.446	ENSRNOG00000019666.7	Ubxn1	UBX domain protein 1 [Source:RGD Symbol;Acc:1309471]
ENSRNOT00000006804.5	1154	958.979	8171	215.32	ENSRNOG00000005041.5	Crip2	cysteine-rich protein 2 [Source:RGD Symbol;Acc:1302959]
ENSRNOT00000028695.5	572	377.398	3213	215.144	ENSRNOG00000021132.5	Trmt112	tRNA methyltransferase subunit 11-2 [Source:RGD Symbol;Acc:1309710]
ENSRNOT00000042562.3	6369	6173.98	52549.5	215.091	ENSRNOG00000031232.5	Nrp2	neuropilin 2 [Source:RGD Symbol;Acc:621442]
ENSRNOT00000018173.6	1189	993.979	8451.33	214.865	ENSRNOG00000013493.6	Psma4	proteasome 20S subunit alpha 4 [Source:RGD Symbol;Acc:61846]
ENSRNOT00000024677.6	2538	2342.98	19850.9	214.106	ENSRNOG00000018233.6	Gas6	growth arrest specific 6 [Source:RGD Symbol;Acc:61913]
ENSRNOT00000013841.3	753	558.038	4721	213.79	ENSRNOG00000010420.3	Sem1	SEM1, 26S proteasome complex subunit [Source:RGD Symbol;Acc:1590628]
ENSRNOT00000004842.5	963	767.979	6493	213.656	ENSRNOG00000003546.5	Tnfrsf12a	TNF receptor superfamily member 12A [Source:RGD Symbol;Acc:631329]
ENSRNOT00000072494.2	660	465.088	3900	211.908	ENSRNOG00000049931.2	LOC288913	similar to LEYDIG CELL TUMOR 10 KD PROTEIN [Source:RGD Symbol;Acc:735128]
ENSRNOT00000078429.1	2752	2556.98	21431.3	211.806	ENSRNOG00000060005.1	Surf4	surfeit 4 [Source:RGD Symbol;Acc:1561980]
ENSRNOT00000028496.4	1445	1249.98	10476	211.793	ENSRNOG00000020994.6	Slc25a39	solute carrier family 25, member 39 [Source:RGD Symbol;Acc:1306193]
ENSRNOT00000022419.4	1614	1418.98	11881	211.59	ENSRNOG00000016474.6	Tspan3	tetraspanin 3 [Source:RGD Symbol;Acc:1359444]
ENSRNOT00000021391.6	1704	1508.98	12608	211.145	ENSRNOG00000015914.7	U2af2	U2 small nuclear RNA auxiliary factor 2 [Source:RGD Symbol;Acc:1310690]
ENSRNOT00000011665.4	558	363.509	3036	211.059	ENSRNOG00000008689.8	Cbx1	chromobox 1 [Source:RGD Symbol;Acc:1310714]
ENSRNOT00000019642.6	1568	1372.98	11463	210.986	ENSRNOG00000014109.6	Psmd13	proteasome 26S subunit, non-ATPase 13 [Source:RGD Symbol;Acc:1305236]
ENSRNOT00000002732.6	823	628	5229	210.415	ENSRNOG00000001991.7	Atp5po	ATP synthase peripheral stalk subunit OSCP [Source:RGD Symbol;Acc:621379]
ENSRNOT00000075796.2	3555	3359.98	27968	210.35	ENSRNOG00000047656.2	Gaa	glucosidase, alpha, acid [Source:RGD Symbol;Acc:735227]
ENSRNOT00000074415.2	1113	917.979	7626	209.934	ENSRNOG00000050044.2	Ptp4a2	protein tyrosine phosphatase 4A2 [Source:RGD Symbol;Acc:619786]
ENSRNOT00000009425.7	474	280.918	2333	209.872	ENSRNOG00000006939.7	Ndufa7	NADH:ubiquinone oxidoreductase subunit A7 [Source:RGD Symbol;Acc:1304597]
ENSRNOT00000049448.3	1410	1214.98	10064.1	209.327	ENSRNOG00000029810.3	LOC100911766	tetraspanin-4-like [Source:RGD Symbol;Acc:6490894]
ENSRNOT00000022138.6	1052	856.979	7097.65	209.297	ENSRNOG00000016530.7	Nsa2	NSA2 ribosome biogenesis factor [Source:RGD Symbol;Acc:621335]
ENSRNOT00000007583.7	1180	984.979	8155.99	209.251	ENSRNOG00000005513.7	Srsf5	serine and arginine rich splicing factor 5 [Source:RGD Symbol;Acc:3664]
ENSRNOT00000006725.5	3538	3342.98	27649.5	209.012	ENSRNOG00000005067.5	Zfp36l2	zinc finger protein 36, C3H type-like 2 [Source:RGD Symbol;Acc:1308913]
ENSRNOT00000075517.3	644	449.119	3712.97	208.919	ENSRNOG00000050410.3	Snrpd3	small nuclear ribonucleoprotein D3 polypeptide [Source:RGD Symbol;Acc:1597573]
ENSRNOT00000031164.3	2418	2222.98	18342.7	208.519	ENSRNOG00000028629.3	Akt1	AKT serine/threonine kinase 1 [Source:RGD Symbol;Acc:2081]
ENSRNOT00000014871.7	1145	949.979	7820.98	208.049	ENSRNOG00000011070.7	Gnb4	G protein subunit beta 4 [Source:RGD Symbol;Acc:1359321]
ENSRNOT00000013979.5	1062	866.979	7108	207.184	ENSRNOG00000010461.5	Gpx8	glutathione peroxidase 8 [Source:RGD Symbol;Acc:1307506]
ENSRNOT00000026696.6	2834	2638.98	21635	207.176	ENSRNOG00000019525.6	Hspa9	heat shock protein family A (Hsp70) member 9 [Source:RGD Symbol;Acc:1311806]
ENSRNOT00000035890.5	555	360.521	2949	206.71	ENSRNOG00000028717.5	Ndufb7	NADH:ubiquinone oxidoreductase subunit B7 [Source:RGD Symbol;Acc:1308550]
ENSRNOT00000023447.6	4327	4131.98	33748.3	206.401	ENSRNOG00000016924.8	Acly	ATP citrate lyase [Source:RGD Symbol;Acc:2018]
ENSRNOT00000028328.5	831	635.979	5192.3	206.317	ENSRNOG00000020876.6	Bax	BCL2 associated X, apoptosis regulator [Source:RGD Symbol;Acc:2192]
ENSRNOT00000030931.5	917	721.979	5887	206.057	ENSRNOG00000043328.3	Chmp2a	charged multivesicular body protein 2A [Source:RGD Symbol;Acc:1305050]
ENSRNOT00000078349.1	2770	2574.98	20963.2	205.732	ENSRNOG00000011796.7	C1r	complement C1r [Source:RGD Symbol;Acc:1309091]
ENSRNOT00000027215.6	1589	1393.98	11342	205.614	ENSRNOG00000019981.6	Sdf4	stromal cell derived factor 4 [Source:RGD Symbol;Acc:621521]
ENSRNOT00000071817.2	683	488.073	3962.2	205.149	ENSRNOG00000051180.1	LOC100911516	coiled-coil-helix-coiled-coil-helix domain-containing protein 2, mitochondrial-like [Source:RGD Symbol;Acc:6492335]
ENSRNOT00000016432.6	2075	1879.98	15252.5	205.024	ENSRNOG00000012247.6	Rab7a	RAB7A, member RAS oncogene family [Source:RGD Symbol;Acc:61908]
ENSRNOT00000013445.5	2143	1947.98	15747	204.283	ENSRNOG00000009552.6	Serinc3	serine incorporator 3 [Source:RGD Symbol;Acc:1308390]
ENSRNOT00000049822.3	1304	1108.98	8962	204.221	ENSRNOG00000012455.6	Tardbp	TAR DNA binding protein [Source:RGD Symbol;Acc:1310906]
ENSRNOT00000011047.7	2073	1877.98	15171.1	204.147	ENSRNOG00000007921.8	Hnrnpm	heterogeneous nuclear ribonucleoprotein M [Source:RGD Symbol;Acc:620369]
ENSRNOT00000004941.4	2802	2606.98	21059.1	204.136	ENSRNOG00000003524.4	Lrrc59	leucine rich repeat containing 59 [Source:RGD Symbol;Acc:1305092]
ENSRNOT00000026445.6	1625	1429.98	11531	203.777	ENSRNOG00000019532.6	Emc10	ER membrane protein complex subunit 10 [Source:RGD Symbol;Acc:1303214]
ENSRNOT00000017794.5	643	448.119	3608	203.466	ENSRNOG00000012985.5	Pfdn5	prefoldin subunit 5 [Source:RGD Symbol;Acc:1311436]
ENSRNOT00000022573.5	1838	1642.98	13204	203.091	ENSRNOG00000016251.5	Dnaja2	DnaJ heat shock protein family (Hsp40) member A2 [Source:RGD Symbol;Acc:71001]
ENSRNOT00000026153.5	1576	1380.98	11093	202.993	ENSRNOG00000019281.5	Glmp	glycosylated lysosomal membrane protein [Source:RGD Symbol;Acc:1303130]
ENSRNOT00000009870.6	2822	2626.98	21090.2	202.882	ENSRNOG00000006756.8	Maged1	MAGE family member D1 [Source:RGD Symbol;Acc:70898]
ENSRNOT00000025767.6	588	393.309	3156.45	202.807	ENSRNOG00000018881.6	Rnasek	ribonuclease K [Source:RGD Symbol;Acc:1305687]
ENSRNOT00000015518.4	1575	1379.98	11060	202.535	ENSRNOG00000011661.5	Hnrnph2	heterogeneous nuclear ribonucleoprotein H2 [Source:RGD Symbol;Acc:1549784]
ENSRNOT00000045532.6	9174	8978.98	71847.8	202.211	ENSRNOG00000029212.6	Vcan	versican [Source:RGD Symbol;Acc:619940]
ENSRNOT00000023469.7	635	440.119	3518	201.997	ENSRNOG00000017427.8	LOC100909840	profilin-2-like [Source:RGD Symbol;Acc:6501768]
ENSRNOT00000006209.5	3556	3360.98	26845	201.844	ENSRNOG00000004420.5	Rad21	RAD21 cohesin complex component [Source:RGD Symbol;Acc:1594529]
ENSRNOT00000012295.6	1858	1662.98	13245.3	201.277	ENSRNOG00000009029.7	Nptn	neuroplastin [Source:RGD Symbol;Acc:620296]
ENSRNOT00000077884.1	3285	3089.98	24525	200.573	ENSRNOG00000054775.1	Fkbp11	FKBP prolyl isomerase 11 [Source:RGD Symbol;Acc:1306161]
ENSRNOT00000092558.1	545	350.687	2783.3	200.566	ENSRNOG00000001068.7	Rac1	Rac family small GTPase 1 [Source:RGD Symbol;Acc:619755]
ENSRNOT00000008737.6	2845	2649.98	21019	200.442	ENSRNOG00000006444.6	Fkbp4	FKBP prolyl isomerase 4 [Source:RGD Symbol;Acc:628729]
ENSRNOT00000025819.5	1417	1221.98	9686	200.308	ENSRNOG00000018994.5	Psmc4	proteasome 26S subunit, ATPase 4 [Source:RGD Symbol;Acc:621102]
ENSRNOT00000079456.1	17592	17397	137013	199.025	ENSRNOG00000057569.1	Ahnak	AHNAK nucleoprotein [Source:RGD Symbol;Acc:619779]
ENSRNOT00000012376.4	5669	5473.98	43109	199.014	ENSRNOG00000009275.4	Kpnb1	karyopherin subunit beta 1 [Source:RGD Symbol;Acc:2909]
ENSRNOT00000026767.7	669	474.073	3732.95	198.987	ENSRNOG00000019773.7	Egln1	egl-9 family hypoxia-inducible factor 1 [Source:RGD Symbol;Acc:631375]
ENSRNOT00000081914.1	2203	2007.98	15810	198.972	ENSRNOG00000054352.1	Atp6ap1	ATPase H+ transporting accessory protein 1 [Source:RGD Symbol;Acc:620423]
ENSRNOT00000005014.4	907	711.979	5594	198.552	ENSRNOG00000003763.7	Prdx4	peroxiredoxin 4 [Source:RGD Symbol;Acc:620043]
ENSRNOT00000045063.3	4380	4184.98	32817	198.164	ENSRNOG00000016398.6	Clstn1	calsyntenin 1 [Source:RGD Symbol;Acc:1306458]
ENSRNOT00000039836.4	2147	1951.98	15299	198.064	ENSRNOG00000028103.5	Psmd3	proteasome 26S subunit, non-ATPase 3 [Source:RGD Symbol;Acc:1311470]
ENSRNOT00000089205.1	294	118.243	926	197.904	ENSRNOG00000060069.1	AABR07059891.1
ENSRNOT00000085344.1	5589	5393.98	42226.8	197.832	ENSRNOG00000053047.1	Top2a	DNA topoisomerase II alpha [Source:RGD Symbol;Acc:62048]
ENSRNOT00000025887.5	1000	804.979	6300.12	197.78	ENSRNOG00000019041.6	Psme1	proteasome activator subunit 1 [Source:RGD Symbol;Acc:3429]
ENSRNOT00000022095.7	1644	1448.98	11336	197.704	ENSRNOG00000016460.7	Clu	clusterin [Source:RGD Symbol;Acc:3907]
ENSRNOT00000022029.6	2559	2363.98	18469.2	197.434	ENSRNOG00000015941.8	Fkbp10	FKBP prolyl isomerase 10 [Source:RGD Symbol;Acc:1549751]
ENSRNOT00000018489.5	2173	1977.98	15439	197.249	ENSRNOG00000013790.5	Mfsd1	major facilitator superfamily domain containing 1 [Source:RGD Symbol;Acc:1305751]
ENSRNOT00000000334.6	2822	2626.98	20504.2	197.244	ENSRNOG00000000304.7	Cd164	CD164 molecule [Source:RGD Symbol;Acc:70942]
ENSRNOT00000085397.1	534	339.767	2649	197.024	ENSRNOG00000057147.1	Praf2	PRA1 domain family, member 2 [Source:RGD Symbol;Acc:1566287]
ENSRNOT00000029660.5	958	762.979	5948	197.005	ENSRNOG00000021750.5	Id1	inhibitor of DNA binding 1, HLH protein [Source:RGD Symbol;Acc:2858]
ENSRNOT00000019531.4	1832	1636.98	12743.4	196.725	ENSRNOG00000014160.4	Tcp1	t-complex 1 [Source:RGD Symbol;Acc:3832]
ENSRNOT00000079916.1	411	220.512	1716.46	196.707	ENSRNOG00000059586.1	AABR07015080.2
ENSRNOT00000088111.1	411	220.512	1716.46	196.707	ENSRNOG00000056747.1	AABR07015055.1
ENSRNOT00000082885.1	411	220.512	1716.46	196.707	ENSRNOG00000060896.1	AABR07063424.1
ENSRNOT00000085875.1	411	220.512	1716.46	196.707	ENSRNOG00000055956.1	AABR07015078.1
ENSRNOT00000072398.1	411	220.512	1716.46	196.707	ENSRNOG00000046600.1	AABR07015066.1
ENSRNOT00000050562.4	935	739.979	5741	196.059	ENSRNOG00000019497.7	Mrpl17	mitochondrial ribosomal protein L17 [Source:RGD Symbol;Acc:70943]
ENSRNOT00000021629.6	2759	2563.98	19832	195.466	ENSRNOG00000016137.6	Rad23b	RAD23 homolog B, nucleotide excision repair protein [Source:RGD Symbol;Acc:1562958]
ENSRNOT00000028176.6	1679	1483.98	11475.5	195.416	ENSRNOG00000020763.8	Snrnp70	small nuclear ribonucleoprotein U1 subunit 70 [Source:RGD Symbol;Acc:1307120]
ENSRNOT00000038612.5	3295	3099.98	23964.4	195.356	ENSRNOG00000024128.6	Aco2	aconitase 2 [Source:RGD Symbol;Acc:621360]
ENSRNOT00000019624.5	683	488.073	3773	195.353	ENSRNOG00000014568.5	Ndufb10	NADH:ubiquinone oxidoreductase subunit B10 [Source:RGD Symbol;Acc:1310782]
ENSRNOT00000027985.7	1106	910.979	7033	195.097	ENSRNOG00000020619.7	Eif3g	eukaryotic translation initiation factor 3, subunit G [Source:RGD Symbol;Acc:1307191]
ENSRNOT00000020337.4	4233	4037.98	31170	195.07	ENSRNOG00000028504.3	Socs5	suppressor of cytokine signaling 5 [Source:RGD Symbol;Acc:1564914]
ENSRNOT00000073140.2	1500	1304.98	10057	194.753	ENSRNOG00000045791.2	Eif4a3	eukaryotic translation initiation factor 4A3 [Source:RGD Symbol;Acc:1591139]
ENSRNOT00000008969.6	1845	1649.98	12702	194.541	ENSRNOG00000006766.6	Laptm4b	lysosomal protein transmembrane 4 beta [Source:RGD Symbol;Acc:1311853]
ENSRNOT00000067542.3	2828	2632.98	20244	194.297	ENSRNOG00000008830.7	Nfe2l1	nuclear factor, erythroid 2-like 1 [Source:RGD Symbol;Acc:1311972]
ENSRNOT00000018073.7	3800	3604.98	27689	194.099	ENSRNOG00000013039.8	Add1	adducin 1 [Source:RGD Symbol;Acc:2041]
ENSRNOT00000089407.1	1212	1016.98	7808.46	194.031	ENSRNOG00000016896.8	Rpl3	ribosomal protein L3 [Source:RGD Symbol;Acc:735105]
ENSRNOT00000092178.2	3417	3221.98	24700.5	193.732	ENSRNOG00000052326.2	Uba1y	ubiquitin-activating enzyme, Chr Y [Source:RGD Symbol;Acc:3925]
ENSRNOT00000050655.5	2611	2415.98	18496	193.465	ENSRNOG00000028930.6	Dab2	DAB adaptor protein 2 [Source:RGD Symbol;Acc:621007]
ENSRNOT00000001319.7	1105	909.979	6958	193.229	ENSRNOG00000000996.7	Arpc1a	actin related protein 2/3 complex, subunit 1A [Source:RGD Symbol;Acc:620834]
ENSRNOT00000022241.5	1654	1458.98	11145.3	193.046	ENSRNOG00000016416.7	Rnh1	ribonuclease/angiogenin inhibitor 1 [Source:RGD Symbol;Acc:621398]
ENSRNOT00000022367.3	416	225.203	1717.19	192.692	ENSRNOG00000016507.3	LOC687679	similar to small nuclear ribonucleoprotein polypeptide G [Source:RGD Symbol;Acc:1583028]
ENSRNOT00000076198.1	1477	1281.98	9769.38	192.577	ENSRNOG00000051193.1	AABR07010030.2
ENSRNOT00000061114.5	1753	1557.98	11869.2	192.522	ENSRNOG00000031090.6	RT1-CE7	RT1 class I, locus CE7 [Source:RGD Symbol;Acc:1595786]
ENSRNOT00000013224.6	1491	1295.98	9821	191.503	ENSRNOG00000009778.6	Tmem59	transmembrane protein 59 [Source:RGD Symbol;Acc:1310313]
ENSRNOT00000019234.4	615	420.133	3182	191.395	ENSRNOG00000014130.4	Cks2	CDC28 protein kinase regulatory subunit 2 [Source:RGD Symbol;Acc:1562047]
ENSRNOT00000018499.5	1710	1514.98	11474	191.393	ENSRNOG00000013562.5	Ndfip1	Nedd4 family interacting protein 1 [Source:RGD Symbol;Acc:1310053]
ENSRNOT00000025222.6	3953	3757.98	28453.5	191.337	ENSRNOG00000018659.7	Csf1	colony stimulating factor 1 [Source:RGD Symbol;Acc:621063]
ENSRNOT00000033726.5	1498	1302.98	9834	190.726	ENSRNOG00000023520.5	Cs	citrate synthase [Source:RGD Symbol;Acc:620330]
ENSRNOT00000073028.2	699	504.073	3798	190.406	ENSRNOG00000050735.2	Cd99	CD99 molecule (Xg blood group) [Source:RGD Symbol;Acc:1594332]
ENSRNOT00000088313.1	6141	5945.98	44790.7	190.363	ENSRNOG00000029212.6	Vcan	versican [Source:RGD Symbol;Acc:619940]
ENSRNOT00000015575.7	1346	1150.98	8668	190.314	ENSRNOG00000010727.7	Ube2r2	ubiquitin-conjugating enzyme E2R 2 [Source:RGD Symbol;Acc:1594826]
ENSRNOT00000015618.6	884	688.979	5187	190.252	ENSRNOG00000011463.6	Psmb2	proteasome 20S subunit beta 2 [Source:RGD Symbol;Acc:61874]
ENSRNOT00000005611.5	2336	2140.98	16107	190.117	ENSRNOG00000004027.5	Aldh9a1	aldehyde dehydrogenase 9 family, member A1 [Source:RGD Symbol;Acc:68409]
ENSRNOT00000023786.5	1434	1238.98	9318	190.054	ENSRNOG00000017447.5	Eif2s2	eukaryotic translation initiation factor 2 subunit beta [Source:RGD Symbol;Acc:735192]
ENSRNOT00000025906.4	1735	1539.98	11578.9	190.008	ENSRNOG00000018993.4	Ilk	integrin-linked kinase [Source:RGD Symbol;Acc:620063]
ENSRNOT00000026489.7	2156	1960.98	14736.9	189.911	ENSRNOG00000019440.7	Kcnn4	potassium calcium-activated channel subfamily N member 4 [Source:RGD Symbol;Acc:621476]
ENSRNOT00000021689.5	3678	3482.98	26118	189.499	ENSRNOG00000015845.5	Niban2	niban apoptosis regulator 2 [Source:RGD Symbol;Acc:1307018]
ENSRNOT00000005794.6	381	192.682	1443.81	189.36	ENSRNOG00000004316.6	Llph	LLP homolog, long-term synaptic facilitation factor [Source:RGD Symbol;Acc:1308261]
ENSRNOT00000087803.1	1005	809.979	6066.02	189.255	ENSRNOG00000011070.7	Gnb4	G protein subunit beta 4 [Source:RGD Symbol;Acc:1359321]
ENSRNOT00000022341.4	1160	964.979	7197	188.474	ENSRNOG00000016587.4	Ninj1	ninjurin 1 [Source:RGD Symbol;Acc:3179]
ENSRNOT00000028589.4	1404	1208.98	9006	188.248	ENSRNOG00000021042.6	Psmd4	proteasome 26S subunit, non-ATPase 4 [Source:RGD Symbol;Acc:621109]
ENSRNOT00000000628.4	1860	1664.98	12375.8	187.838	ENSRNOG00000000521.4	Cdkn1a	cyclin-dependent kinase inhibitor 1A [Source:RGD Symbol;Acc:69328]
ENSRNOT00000024261.4	3191	2995.98	22266.9	187.819	ENSRNOG00000017952.4	Septin2	septin 2 [Source:RGD Symbol;Acc:620056]
ENSRNOT00000013759.5	1154	958.979	7127	187.809	ENSRNOG00000010332.6	Nipsnap3b	nipsnap homolog 3B [Source:RGD Symbol;Acc:1359688]
ENSRNOT00000084202.1	2453	2257.98	16755	187.518	ENSRNOG00000058461.1	Sfpq	splicing factor proline and glutamine rich [Source:RGD Symbol;Acc:727923]
ENSRNOT00000048504.5	773	578.019	4286.79	187.417	ENSRNOG00000042094.3	Prr13	proline rich 13 [Source:RGD Symbol;Acc:1307129]
ENSRNOT00000015009.6	627	432.119	3204	187.373	ENSRNOG00000011214.6	Polr2f	RNA polymerase II subunit F [Source:RGD Symbol;Acc:708567]
ENSRNOT00000022256.4	333	150.164	1112	187.136	ENSRNOG00000016561.4	Pclaf	PCNA clamp associated factor [Source:RGD Symbol;Acc:1303041]
ENSRNOT00000010700.6	1471	1275.98	9447	187.098	ENSRNOG00000008090.6	Txndc12	thioredoxin domain containing 12 [Source:RGD Symbol;Acc:1305960]
ENSRNOT00000026974.6	571	376.398	2783.6	186.886	ENSRNOG00000019908.6	Lamtor2	late endosomal/lysosomal adaptor, MAPK and MTOR activator 2 [Source:RGD Symbol;Acc:1562501]
ENSRNOT00000087513.1	1175	979.979	7240.95	186.723	ENSRNOG00000009856.7	Sypl1	synaptophysin-like 1 [Source:RGD Symbol;Acc:1359569]
ENSRNOT00000000635.6	1802	1606.98	11867	186.616	ENSRNOG00000000527.6	Mtch1	mitochondrial carrier 1 [Source:RGD Symbol;Acc:1309262]
ENSRNOT00000061284.4	440	247.924	1829.16	186.445	ENSRNOG00000039902.4	Lbh	LBH regulator of WNT signaling pathway [Source:RGD Symbol;Acc:1584525]
ENSRNOT00000013695.7	3505	3309.98	24403.6	186.315	ENSRNOG00000010218.7	Eif5	eukaryotic translation initiation factor 5 [Source:RGD Symbol;Acc:619861]
ENSRNOT00000080441.2	3175	2979.98	21963.8	186.257	ENSRNOG00000056639.2	LOC103694557	ubiquitin-like modifier-activating enzyme 1 Y [Source:RGD Symbol;Acc:9252298]
ENSRNOT00000073685.2	1803	1607.98	11846.7	186.181	ENSRNOG00000045779.2	AABR07039210.2
ENSRNOT00000013375.4	1377	1181.98	8694	185.878	ENSRNOG00000009432.4	Eif2s1	eukaryotic translation initiation factor 2 subunit alpha [Source:RGD Symbol;Acc:620963]
ENSRNOT00000055137.2	5566	5370.98	39491.1	185.808	ENSRNOG00000006548.6	Mrc2	mannose receptor, C type 2 [Source:RGD Symbol;Acc:1559436]
ENSRNOT00000010593.7	980	784.979	5762	185.496	ENSRNOG00000007967.7	Sdhb	succinate dehydrogenase complex iron sulfur subunit B [Source:RGD Symbol;Acc:1308598]
ENSRNOT00000028179.4	519	324.99	2379.58	185.033	ENSRNOG00000020771.4	Sap18	Sin3A associated protein 18 [Source:RGD Symbol;Acc:1310388]
ENSRNOT00000070818.3	3451	3255.98	23824.3	184.908	ENSRNOG00000047179.3	Aplp2	amyloid beta precursor like protein 2 [Source:RGD Symbol;Acc:2128]
ENSRNOT00000004950.6	738	543.038	3970.17	184.756	ENSRNOG00000003720.6	Prrx1	paired related homeobox 1 [Source:RGD Symbol;Acc:628884]
ENSRNOT00000033015.4	1857	1661.98	12146.3	184.687	ENSRNOG00000020255.6	Sars1	seryl-tRNA synthetase 1 [Source:RGD Symbol;Acc:628813]
ENSRNOT00000023221.7	1037	841.979	6148	184.523	ENSRNOG00000017279.7	Tmem50a	transmembrane protein 50A [Source:RGD Symbol;Acc:1305638]
ENSRNOT00000046035.4	475	281.871	2057.76	184.486	ENSRNOG00000032204.4	Uqcrb	ubiquinol-cytochrome c reductase binding protein [Source:RGD Symbol;Acc:1311971]
ENSRNOT00000017353.5	2027	1831.98	13355	184.222	ENSRNOG00000011346.5	Ehd2	EH-domain containing 2 [Source:RGD Symbol;Acc:1560856]
ENSRNOT00000045997.4	766	571.019	4152.96	183.792	ENSRNOG00000028822.4	Bex3	brain expressed X-linked 3 [Source:RGD Symbol;Acc:3148]
ENSRNOT00000081123.1	675	480.073	3490	183.712	ENSRNOG00000061231.1	Selenom	selenoprotein M [Source:RGD Symbol;Acc:1565037]
ENSRNOT00000028373.6	2114	1918.98	13941	183.587	ENSRNOG00000020897.6	Prpf19	pre-mRNA processing factor 19 [Source:RGD Symbol;Acc:708496]
ENSRNOT00000048767.3	1830	1634.98	11876	183.559	ENSRNOG00000029971.3	Mt-nd5	mitochondrially encoded NADH dehydrogenase 5 [Source:RGD Symbol;Acc:620560]
ENSRNOT00000000673.4	2625	2429.98	17642.9	183.479	ENSRNOG00000000557.5	Ppa1	inorganic pyrophosphatase 1 [Source:RGD Symbol;Acc:1589773]
ENSRNOT00000087540.1	1837	1641.98	11918	183.423	ENSRNOG00000057934.1	Tmx1	thioredoxin-related transmembrane protein 1 [Source:RGD Symbol;Acc:1308455]
ENSRNOT00000066947.3	5125	4929.98	35766	183.334	ENSRNOG00000010117.7	Eif3a	eukaryotic translation initiation factor 3, subunit A [Source:RGD Symbol;Acc:1307269]
ENSRNOT00000088623.1	6350	6154.98	44444.3	182.477	ENSRNOG00000007133.7	Plxnb2	plexin B2 [Source:RGD Symbol;Acc:1305495]
ENSRNOT00000078775.1	336	152.721	1102.73	182.469	ENSRNOG00000055634.1	AABR07024908.1
ENSRNOT00000071439.1	750	555.038	4003.53	182.28	ENSRNOG00000050669.2	LOC100911515	triosephosphate isomerase-like [Source:RGD Symbol;Acc:6492323]
ENSRNOT00000088795.1	2946	2750.98	19841.6	182.267	ENSRNOG00000056756.1	Actn1	actinin, alpha 1 [Source:RGD Symbol;Acc:70907]
ENSRNOT00000017409.7	1299	1103.98	7962	182.255	ENSRNOG00000012738.7	Eif3m	eukaryotic translation initiation factor 3, subunit M [Source:RGD Symbol;Acc:1565840]
ENSRNOT00000079907.1	1058	862.979	6222.88	182.226	ENSRNOG00000060329.1	Emb	embigin [Source:RGD Symbol;Acc:621067]
ENSRNOT00000012363.4	2926	2730.98	19670	182.014	ENSRNOG00000009094.4	Nudt4	nudix hydrolase 4 [Source:RGD Symbol;Acc:621355]
ENSRNOT00000089016.1	2411	2215.98	15953.3	181.929	ENSRNOG00000059463.1	Slc39a1	solute carrier family 39 member 1 [Source:RGD Symbol;Acc:1305241]
ENSRNOT00000008972.6	3166	2970.98	21375.4	181.816	ENSRNOG00000006197.7	Calu	calumenin [Source:RGD Symbol;Acc:620383]
ENSRNOT00000005270.3	889	693.979	4991	181.744	ENSRNOG00000003863.3	Trir	telomerase RNA component interacting RNase [Source:RGD Symbol;Acc:1564093]
ENSRNOT00000018723.6	1399	1203.98	8654	181.642	ENSRNOG00000013961.6	Ghitm	growth hormone inducible transmembrane protein [Source:RGD Symbol;Acc:1359301]
ENSRNOT00000047678.4	1857	1661.98	11943.6	181.604	ENSRNOG00000001827.8	Masp1	mannan-binding lectin serine peptidase 1 [Source:RGD Symbol;Acc:620213]
ENSRNOT00000004862.5	1384	1188.98	8538	181.468	ENSRNOG00000003661.6	Jpt1	Jupiter microtubule associated homolog 1 [Source:RGD Symbol;Acc:1359325]
ENSRNOT00000021310.5	913	717.979	5150	181.265	ENSRNOG00000015865.5	Ap2s1	adaptor related protein complex 2 subunit sigma 1 [Source:RGD Symbol;Acc:620188]
ENSRNOT00000042314.3	1601	1405.98	10079.8	181.173	ENSRNOG00000033426.4	Cdc37	cell division cycle 37 [Source:RGD Symbol;Acc:71006]
ENSRNOT00000012854.6	2010	1814.98	12998.9	180.989	ENSRNOG00000009568.6	Hdac1	histone deacetylase 1 [Source:RGD Symbol;Acc:1309799]
ENSRNOT00000001664.6	633	438.119	3133.36	180.732	ENSRNOG00000001239.6	Ddt	D-dopachrome tautomerase [Source:RGD Symbol;Acc:61923]
ENSRNOT00000039997.4	604	409.202	2919	180.266	ENSRNOG00000028411.6	Pcnp	PEST proteolytic signal containing nuclear protein [Source:RGD Symbol;Acc:1563775]
ENSRNOT00000051898.5	606	411.188	2929.69	180.053	ENSRNOG00000003229.8	Tspan7	tetraspanin 7 [Source:RGD Symbol;Acc:1589725]
ENSRNOT00000011174.5	1640	1444.98	10294.1	180.029	ENSRNOG00000007998.5	Ssb	small RNA binding exonuclease protection factor La [Source:RGD Symbol;Acc:620804]
ENSRNOT00000008325.2	546	351.664	2505	180.011	ENSRNOG00000005698.2	Ndufa5	NADH:ubiquinone oxidoreductase subunit A5 [Source:RGD Symbol;Acc:3155]
ENSRNOT00000084836.1	291	115.862	825	179.941	ENSRNOG00000059270.1	AC119015.4
ENSRNOT00000021921.4	6401	6205.98	44147	179.767	ENSRNOG00000015971.5	Slc12a2	solute carrier family 12 member 2 [Source:RGD Symbol;Acc:620809]
ENSRNOT00000086193.1	1446	1250.98	8887.46	179.534	ENSRNOG00000046272.2	LOC103689931	heterogeneous nuclear ribonucleoprotein A/B [Source:RGD Symbol;Acc:9343685]
ENSRNOT00000073652.2	722	527.056	3742.91	179.462	ENSRNOG00000047988.2	Bola2	bolA family member 2 [Source:RGD Symbol;Acc:1565363]
ENSRNOT00000009621.6	471	277.955	1973	179.379	ENSRNOG00000007336.7	Churc1	churchill domain containing 1 [Source:RGD Symbol;Acc:1305116]
ENSRNOT00000056600.2	486	292.631	2077	179.364	ENSRNOG00000037402.2	Cops9	COP9 signalosome subunit 9 [Source:RGD Symbol;Acc:1596701]
ENSRNOT00000075602.2	459	266.265	1886	178.997	ENSRNOG00000047250.2	Gmfb	glia maturation factor, beta [Source:RGD Symbol;Acc:70910]
ENSRNOT00000018021.5	6153	5957.98	42116	178.635	ENSRNOG00000012002.6	Iqgap1	IQ motif containing GTPase activating protein 1 [Source:RGD Symbol;Acc:1311884]
ENSRNOT00000088161.1	114	14.6884	103.794	178.573	ENSRNOG00000024142.6	Arglu1	arginine and glutamate rich 1 [Source:RGD Symbol;Acc:1310061]
ENSRNOT00000014058.7	1200	1004.98	7075.26	177.911	ENSRNOG00000010452.7	Cycs	cytochrome c, somatic [Source:RGD Symbol;Acc:2451]
ENSRNOT00000026416.6	2554	2358.98	16603	177.861	ENSRNOG00000019507.6	Hnrnpul2	heterogeneous nuclear ribonucleoprotein U-like 2 [Source:RGD Symbol;Acc:1562784]
ENSRNOT00000012826.4	1693	1497.98	10532	177.674	ENSRNOG00000009243.4	Oaf	out at first homolog [Source:RGD Symbol;Acc:1305890]
ENSRNOT00000089474.1	854	658.979	4631.01	177.592	ENSRNOG00000021062.5	Fxyd5	FXYD domain-containing ion transport regulator 5 [Source:RGD Symbol;Acc:620827]
ENSRNOT00000011183.4	849	653.979	4593	177.481	ENSRNOG00000008329.4	Ndufb11	NADH:ubiquinone oxidoreductase subunit B11 [Source:RGD Symbol;Acc:1563698]
ENSRNOT00000010409.4	1104	908.979	6379	177.344	ENSRNOG00000006331.4	Elovl5	ELOVL fatty acid elongase 5 [Source:RGD Symbol;Acc:620583]
ENSRNOT00000010429.2	1057	861.979	6042	177.134	ENSRNOG00000007806.2	Arf5	ADP-ribosylation factor 5 [Source:RGD Symbol;Acc:621278]
ENSRNOT00000088442.1	2097	1901.98	13320.8	176.988	ENSRNOG00000051480.1	Fxr1	FMR1 autosomal homolog 1 [Source:RGD Symbol;Acc:1311733]
ENSRNOT00000088821.1	1308	1112.98	7791.33	176.906	ENSRNOG00000001709.7	Ap2m1	adaptor related protein complex 2 subunit mu 1 [Source:RGD Symbol;Acc:620135]
ENSRNOT00000004283.4	1968	1772.98	12406	176.826	ENSRNOG00000003117.6	Psmd12	proteasome 26S subunit, non-ATPase 12 [Source:RGD Symbol;Acc:1359305]
ENSRNOT00000020364.6	2276	2080.98	14523.2	176.365	ENSRNOG00000014992.6	M6pr	mannose-6-phosphate receptor, cation dependent [Source:RGD Symbol;Acc:1359355]
ENSRNOT00000084336.1	1476	1280.98	8933.49	176.237	ENSRNOG00000010308.5	Nr2f2	nuclear receptor subfamily 2, group F, member 2 [Source:RGD Symbol;Acc:69305]
ENSRNOT00000021862.6	2077	1881.98	13117	176.132	ENSRNOG00000016064.6	Tkt	transketolase [Source:RGD Symbol;Acc:621036]
ENSRNOT00000010481.6	2754	2558.98	17819.8	175.977	ENSRNOG00000007892.6	Tram1	translocation associated membrane protein 1 [Source:RGD Symbol;Acc:1359100]
ENSRNOT00000064851.3	3282	3086.98	21494	175.955	ENSRNOG00000007518.7	Nckap1	NCK-associated protein 1 [Source:RGD Symbol;Acc:61939]
ENSRNOT00000027381.7	1052	856.979	5966.88	175.953	ENSRNOG00000020178.7	Cope	coatomer protein complex, subunit epsilon [Source:RGD Symbol;Acc:1306785]
ENSRNOT00000024083.5	908	712.979	4958	175.731	ENSRNOG00000017851.5	Etfb	electron transfer flavoprotein subunit beta [Source:RGD Symbol;Acc:1303312]
ENSRNOT00000060514.3	1279	1083.98	7529.8	175.542	ENSRNOG00000011621.7	Hnrnpc	heterogeneous nuclear ribonucleoprotein C [Source:RGD Symbol;Acc:1309982]
ENSRNOT00000007623.7	943	747.979	5195	175.515	ENSRNOG00000005763.7	Arl1	ADP-ribosylation factor like GTPase 1 [Source:RGD Symbol;Acc:621326]
ENSRNOT00000019386.3	2488	2292.98	15887.4	175.094	ENSRNOG00000014297.3	Sdc4	syndecan 4 [Source:RGD Symbol;Acc:3650]
ENSRNOT00000074143.2	315	135.205	936.465	175.032	ENSRNOG00000054246.1	LOC679711	similar to RIKEN cDNA 5031410I06 [Source:RGD Symbol;Acc:1584830]
ENSRNOT00000067702.2	750	555.038	3843.39	174.989	ENSRNOG00000042523.2	Ube2d2	ubiquitin-conjugating enzyme E2D 2 [Source:RGD Symbol;Acc:1591897]
ENSRNOT00000010253.4	836	640.979	4438	174.969	ENSRNOG00000007356.4	Chmp3	charged multivesicular body protein 3 [Source:RGD Symbol;Acc:708556]
ENSRNOT00000020402.6	1937	1741.98	12055	174.881	ENSRNOG00000015128.6	Sae1	SUMO1 activating enzyme subunit 1 [Source:RGD Symbol;Acc:1306098]
ENSRNOT00000026704.6	1005	809.979	5596	174.591	ENSRNOG00000019655.7	Atp6v0b	ATPase, H+ transporting, lysosomal V0 subunit B [Source:MGI Symbol;Acc:MGI:1890510]
ENSRNOT00000029456.5	2017	1821.98	12573	174.387	ENSRNOG00000021638.6	Eef1d	eukaryotic translation elongation factor 1 delta [Source:RGD Symbol;Acc:621174]
ENSRNOT00000047043.4	312	132.683	914.403	174.157	ENSRNOG00000040101.3	AABR07026805.2
ENSRNOT00000004684.5	1664	1468.98	10121	174.111	ENSRNOG00000003532.5	Magea11	melanoma antigen family A, 11 [Source:RGD Symbol;Acc:1359246]
ENSRNOT00000025916.5	2563	2367.98	16281.5	173.754	ENSRNOG00000019113.7	Hnrnpk	heterogeneous nuclear ribonucleoprotein K [Source:RGD Symbol;Acc:71058]
ENSRNOT00000001625.5	2753	2557.98	17535	173.232	ENSRNOG00000001214.5	Pfkl	phosphofructokinase, liver type [Source:RGD Symbol;Acc:3311]
ENSRNOT00000057752.3	1870	1674.98	11460	172.899	ENSRNOG00000000569.6	Vsir	V-set immunoregulatory receptor [Source:RGD Symbol;Acc:1590938]
ENSRNOT00000018225.6	3741	3545.98	24259	172.884	ENSRNOG00000028650.7	Inf2	inverted formin, FH2 and WH2 domain containing [Source:NCBI gene;Acc:362790]
ENSRNOT00000022406.6	1222	1026.98	7017.54	172.68	ENSRNOG00000016227.6	Glrx3	glutaredoxin 3 [Source:RGD Symbol;Acc:69414]
ENSRNOT00000026021.4	1181	985.979	6733.1	172.57	ENSRNOG00000019229.4	Fbl	fibrillarin [Source:RGD Symbol;Acc:1305542]
ENSRNOT00000000052.4	1810	1614.98	10990	171.969	ENSRNOG00000000047.4	Cd82	Cd82 molecule [Source:RGD Symbol;Acc:69070]
ENSRNOT00000093376.1	883	687.979	4676.45	171.775	ENSRNOG00000013604.7	Gpx4	glutathione peroxidase 4 [Source:RGD Symbol;Acc:69226]
ENSRNOT00000016871.7	1174	978.979	6651.87	171.707	ENSRNOG00000012156.7	Ostf1	osteoclast stimulating factor 1 [Source:RGD Symbol;Acc:628849]
ENSRNOT00000035678.6	741	546.038	3709	171.653	ENSRNOG00000025725.7	Ly6k	lymphocyte antigen 6 family member K [Source:RGD Symbol;Acc:2322953]
ENSRNOT00000079231.1	666	471.073	3197.54	171.532	ENSRNOG00000012786.7	Pgrmc1	progesterone receptor membrane component 1 [Source:RGD Symbol;Acc:70890]
ENSRNOT00000003586.5	1526	1330.98	9028.01	171.411	ENSRNOG00000002572.5	Cacybp	calcyclin binding protein [Source:RGD Symbol;Acc:1303146]
ENSRNOT00000017532.5	2928	2732.98	18532	171.358	ENSRNOG00000013057.6	Prc1	protein regulator of cytokinesis 1 [Source:RGD Symbol;Acc:1311754]
ENSRNOT00000011484.4	517	323.076	2186	170.987	ENSRNOG00000008569.4	Ndufa6	NADH:ubiquinone oxidoreductase subunit A6 [Source:RGD Symbol;Acc:1309818]
ENSRNOT00000004770.5	2186	1990.98	13458	170.817	ENSRNOG00000003289.8	Lap3	leucine aminopeptidase 3 [Source:RGD Symbol;Acc:1307985]
ENSRNOT00000064910.2	4100	3904.98	26359	170.58	ENSRNOG00000001172.7	Rnf10	ring finger protein 10 [Source:RGD Symbol;Acc:1309282]
ENSRNOT00000068185.3	1500	1304.98	8807.36	170.553	ENSRNOG00000005480.8	Ybx3	Y box binding protein 3 [Source:RGD Symbol;Acc:621056]
ENSRNOT00000082846.1	1606	1410.98	9520	170.504	ENSRNOG00000058539.1	Ccnb1	cyclin B1 [Source:RGD Symbol;Acc:2291]
ENSRNOT00000068129.3	1594	1398.98	9432.15	170.38	ENSRNOG00000000172.7	Sqor	sulfide quinone oxidoreductase [Source:RGD Symbol;Acc:1564504]
ENSRNOT00000002114.6	2307	2111.98	14239	170.376	ENSRNOG00000001548.6	Nfe2l2	nuclear factor, erythroid 2-like 2 [Source:RGD Symbol;Acc:620360]
ENSRNOT00000017067.7	1195	999.979	6740	170.328	ENSRNOG00000012457.7	Cyc1	cytochrome c-1 [Source:RGD Symbol;Acc:1306597]
ENSRNOT00000001918.6	1344	1148.98	7737	170.168	ENSRNOG00000001415.6	Ap1s1	adaptor related protein complex 1 subunit sigma 1 [Source:RGD Symbol;Acc:1305911]
ENSRNOT00000001438.7	1791	1595.98	10738	170.026	ENSRNOG00000001083.7	Kdelr2	KDEL endoplasmic reticulum protein retention receptor 2 [Source:RGD Symbol;Acc:1304618]
ENSRNOT00000026710.5	3208	3012.98	20264	169.96	ENSRNOG00000019465.5	Gnai3	G protein subunit alpha i3 [Source:RGD Symbol;Acc:2714]
ENSRNOT00000048429.1	318	137.675	925.655	169.908	ENSRNOG00000032885.1	LOC100363502	cytochrome c, somatic-like [Source:RGD Symbol;Acc:2322845]
ENSRNOT00000017254.6	1277	1081.98	7271.48	169.833	ENSRNOG00000012630.6	Rhoc	ras homolog family member C [Source:RGD Symbol;Acc:1304965]
ENSRNOT00000019647.2	1080	884.979	5943	169.704	ENSRNOG00000014654.2	LOC691807	RIKEN cDNA 1810037I17 gene [Source:MGI Symbol;Acc:MGI:1914954]
ENSRNOT00000021958.4	5088	4892.98	32817	169.49	ENSRNOG00000010915.5	Ermp1	endoplasmic reticulum metallopeptidase 1 [Source:RGD Symbol;Acc:727831]
ENSRNOT00000037517.5	1086	890.979	5972	169.383	ENSRNOG00000006949.6	C1qbp	complement C1q binding protein [Source:RGD Symbol;Acc:2230]
ENSRNOT00000021372.6	567	372.423	2495	169.298	ENSRNOG00000015953.6	Oaz2	ornithine decarboxylase antizyme 2 [Source:RGD Symbol;Acc:1562933]
ENSRNOT00000002924.5	2671	2475.98	16556	168.977	ENSRNOG00000002125.5	Ccni	cyclin I [Source:RGD Symbol;Acc:1309209]
ENSRNOT00000091095.1	2362	2166.98	14484	168.909	ENSRNOG00000051952.1	Tes	testin LIM domain protein [Source:RGD Symbol;Acc:1566346]
ENSRNOT00000013747.4	1788	1592.98	10635	168.712	ENSRNOG00000010252.4	Hexa	hexosaminidase subunit alpha [Source:RGD Symbol;Acc:2792]
ENSRNOT00000075674.2	1711	1515.98	10105.3	168.451	ENSRNOG00000047287.2	Nucks1	nuclear casein kinase and cyclin-dependent kinase substrate 1 [Source:RGD Symbol;Acc:620993]
ENSRNOT00000006578.5	1573	1377.98	9175	168.26	ENSRNOG00000004904.5	Pa2g4	proliferation-associated 2G4 [Source:RGD Symbol;Acc:1302994]
ENSRNOT00000049812.3	2737	2541.98	16919.3	168.201	ENSRNOG00000021202.8	Rtn3	reticulon 3 [Source:RGD Symbol;Acc:620988]
ENSRNOT00000017271.3	1705	1509.98	10042	168.061	ENSRNOG00000012640.3	Dpp7	dipeptidylpeptidase 7 [Source:RGD Symbol;Acc:71073]
ENSRNOT00000035060.4	969	773.979	5146	168.019	ENSRNOG00000025443.4	Map1lc3a	microtubule-associated protein 1 light chain 3 alpha [Source:RGD Symbol;Acc:735183]
ENSRNOT00000012455.5	1666	1470.98	9776	167.947	ENSRNOG00000009325.5	Fuca1	alpha-L-fucosidase 1 [Source:RGD Symbol;Acc:2636]
ENSRNOT00000090773.1	1472	1276.98	8486	167.934	ENSRNOG00000053659.1	RGD1311703	similar to sid2057p [Source:RGD Symbol;Acc:1311703]
ENSRNOT00000041210.5	718	523.056	3474.99	167.89	ENSRNOG00000029115.5	LOC102555453	60S ribosomal protein L12-like [Source:RGD Symbol;Acc:7600399]
ENSRNOT00000001499.6	1514	1318.98	8760	167.836	ENSRNOG00000001135.6	Wsb2	WD repeat and SOCS box-containing 2 [Source:RGD Symbol;Acc:1359599]
ENSRNOT00000009634.6	4756	4560.98	30271	167.721	ENSRNOG00000007081.6	Xdh	xanthine dehydrogenase [Source:RGD Symbol;Acc:62043]
ENSRNOT00000087532.1	156	30.3095	201	167.585	ENSRNOG00000061301.1	AC096239.3
ENSRNOT00000085981.1	971	775.979	5145.86	167.581	ENSRNOG00000011732.7	Psmb7	proteasome 20S subunit beta 7 [Source:RGD Symbol;Acc:621093]
ENSRNOT00000045415.2	3361	3165.98	20969	167.374	ENSRNOG00000031368.2	LOC499235	LRRGT00141 [Source:RGD Symbol;Acc:1565730]
ENSRNOT00000084730.1	3410	3214.98	21276.6	167.241	ENSRNOG00000001436.5	Ywhag	tyrosine 3-monooxygenase/tryptophan 5-monooxygenase activation protein, gamma [Source:RGD Symbol;Acc:62002]
ENSRNOT00000016981.6	2691	2495.98	16518	167.238	ENSRNOG00000010945.6	Ywhab	tyrosine 3-monooxygenase/tryptophan 5-monooxygenase activation protein, beta [Source:RGD Symbol;Acc:61998]
ENSRNOT00000092741.1	555	360.521	2385.58	167.218	ENSRNOG00000011572.9	Klc1	kinesin light chain 1 [Source:RGD Symbol;Acc:621411]
ENSRNOT00000016881.5	1354	1158.98	7666.81	167.17	ENSRNOG00000012641.5	Sfr1	SWI5-dependent homologous recombination repair protein 1 [Source:RGD Symbol;Acc:1305481]
ENSRNOT00000093598.1	819	624	4115.48	166.669	ENSRNOG00000051382.2	Ntan1	N-terminal asparagine amidase [Source:RGD Symbol;Acc:1305160]
ENSRNOT00000004376.5	2301	2105.98	13886	166.625	ENSRNOG00000003248.6	Mpzl1	myelin protein zero-like 1 [Source:RGD Symbol;Acc:1359140]
ENSRNOT00000074225.2	946	750.979	4940	166.233	ENSRNOG00000050547.2	Syngr2	synaptogyrin 2 [Source:RGD Symbol;Acc:621334]
ENSRNOT00000057222.2	669	474.073	3106.98	165.62	ENSRNOG00000011494.4	Rpl36a	ribosomal protein L36a [Source:RGD Symbol;Acc:1306640]
ENSRNOT00000068497.3	3224	3028.98	19840	165.525	ENSRNOG00000020412.7	Sf3b2	splicing factor 3b, subunit 2 [Source:RGD Symbol;Acc:1307159]
ENSRNOT00000027088.2	980	784.979	5139	165.439	ENSRNOG00000019980.2	Tomm20	translocase of outer mitochondrial membrane 20 [Source:RGD Symbol;Acc:708467]
ENSRNOT00000027234.5	2487	2291.98	15004.7	165.438	ENSRNOG00000019996.5	Slc16a1	solute carrier family 16 member 1 [Source:RGD Symbol;Acc:3690]
ENSRNOT00000025828.4	1740	1544.98	10108.6	165.343	ENSRNOG00000018972.4	Rab18	RAB18, member RAS oncogene family [Source:RGD Symbol;Acc:1308905]
ENSRNOT00000012634.6	2170	1974.98	12909.1	165.177	ENSRNOG00000009437.7	Ewsr1	EWS RNA-binding protein 1 [Source:RGD Symbol;Acc:1307258]
ENSRNOT00000075270.1	2622	2426.98	15860	165.141	ENSRNOG00000046794.1	Khdrbs1	KH RNA binding domain containing, signal transduction associated 1 [Source:RGD Symbol;Acc:621459]
ENSRNOT00000003412.3	2238	2042.98	13346	165.084	ENSRNOG00000002520.5	Litaf	lipopolysaccharide-induced TNF factor [Source:RGD Symbol;Acc:69294]
ENSRNOT00000014637.6	1920	1724.98	11253	164.855	ENSRNOG00000010800.6	Hadhb	hydroxyacyl-CoA dehydrogenase trifunctional multienzyme complex subunit beta [Source:RGD Symbol;Acc:620513]
ENSRNOT00000092282.1	845	649.979	4239.25	164.819	ENSRNOG00000018320.6	Rps15a	ribosomal protein S15a [Source:RGD Symbol;Acc:619939]
ENSRNOT00000000783.4	1187	991.979	6465.09	164.699	ENSRNOG00000000632.6	Cdk1	cyclin-dependent kinase 1 [Source:RGD Symbol;Acc:2319]
ENSRNOT00000077784.1	3270	3074.98	20022.3	164.547	ENSRNOG00000057626.1	Kif1b	kinesin family member 1B [Source:RGD Symbol;Acc:621520]
ENSRNOT00000008471.8	5360	5164.98	33562.2	164.21	ENSRNOG00000005386.8	Kitlg	KIT ligand [Source:RGD Symbol;Acc:3086]
ENSRNOT00000082066.1	1890	1694.98	11010	164.15	ENSRNOG00000055446.1	Amfr	autocrine motility factor receptor [Source:RGD Symbol;Acc:1311551]
ENSRNOT00000024775.5	1679	1483.98	9637	164.109	ENSRNOG00000018282.6	Gda	guanine deaminase [Source:RGD Symbol;Acc:621617]
ENSRNOT00000027937.5	1519	1323.98	8584	163.843	ENSRNOG00000037580.2	Psmd8	proteasome 26S subunit, non-ATPase 8 [Source:RGD Symbol;Acc:1309842]
ENSRNOT00000052393.2	1036	840.979	5448	163.708	ENSRNOG00000034071.2	Chmp4bl1	chromatin modifying protein 4B-like 1 [Source:RGD Symbol;Acc:1583604]
ENSRNOT00000070862.2	577	382.348	2476	163.648	ENSRNOG00000048320.2	Ndufa11	NADH:ubiquinone oxidoreductase subunit A11 [Source:RGD Symbol;Acc:1303292]
ENSRNOT00000082097.1	1131	935.979	6056.02	163.508	ENSRNOG00000010186.7	Cdv3	CDV3 homolog [Source:RGD Symbol;Acc:1359113]
ENSRNOT00000093497.1	1232	1036.98	6703.43	163.36	ENSRNOG00000019357.8	Tax1bp3	Tax1 binding protein 3 [Source:RGD Symbol;Acc:1308924]
ENSRNOT00000017282.6	889	693.979	4479.99	163.136	ENSRNOG00000012415.6	Mpc1	mitochondrial pyruvate carrier 1 [Source:RGD Symbol;Acc:620902]
ENSRNOT00000041264.3	2846	2650.98	17099.8	163.005	ENSRNOG00000010233.5	Cald1	caldesmon 1 [Source:RGD Symbol;Acc:2256]
ENSRNOT00000010185.6	1242	1046.98	6750	162.924	ENSRNOG00000006818.6	Arl6ip5	ADP-ribosylation factor like GTPase 6 interacting protein 5 [Source:RGD Symbol;Acc:708572]
ENSRNOT00000002996.5	1347	1151.98	7411	162.574	ENSRNOG00000002205.6	Ociad1	OCIA domain containing 1 [Source:RGD Symbol;Acc:1359549]
ENSRNOT00000090989.1	2697	2501.98	16087.8	162.492	ENSRNOG00000047374.2	Gnas	GNAS complex locus [Source:RGD Symbol;Acc:2716]
ENSRNOT00000022126.6	2453	2257.98	14504	162.325	ENSRNOG00000016265.7	Acsl5	acyl-CoA synthetase long-chain family member 5 [Source:RGD Symbol;Acc:69402]
ENSRNOT00000031115.4	3602	3406.98	21875.3	162.257	ENSRNOG00000019164.7	Uba1	ubiquitin-like modifier activating enzyme 1 [Source:RGD Symbol;Acc:1359327]
ENSRNOT00000016450.6	1535	1339.98	8602	162.226	ENSRNOG00000012026.6	Psmc2	proteasome 26S subunit, ATPase 2 [Source:RGD Symbol;Acc:3428]
ENSRNOT00000005658.3	1971	1775.98	11395	162.142	ENSRNOG00000003967.3	Vmp1	vacuole membrane protein 1 [Source:RGD Symbol;Acc:70367]
ENSRNOT00000006887.4	858	662.979	4250	161.997	ENSRNOG00000005184.4	Nop10	NOP10 ribonucleoprotein [Source:RGD Symbol;Acc:1582780]
ENSRNOT00000021514.5	1824	1628.98	10414.6	161.565	ENSRNOG00000036742.3	Uqcrc2	ubiquinol cytochrome c reductase core protein 2 [Source:RGD Symbol;Acc:1359150]
ENSRNOT00000031571.6	1870	1674.98	10706	161.523	ENSRNOG00000021881.7	Metap2	methionyl aminopeptidase 2 [Source:RGD Symbol;Acc:70995]
ENSRNOT00000029712.4	629	434.119	2771.84	161.353	ENSRNOG00000024539.5	Ndufb6	NADH:ubiquinone oxidoreductase subunit B6 [Source:RGD Symbol;Acc:1311354]
ENSRNOT00000031331.4	6452	6256.98	39945.6	161.333	ENSRNOG00000012094.6	Ltbp2	latent transforming growth factor beta binding protein 2 [Source:RGD Symbol;Acc:68380]
ENSRNOT00000026470.6	1679	1483.98	9466	161.197	ENSRNOG00000019568.6	Jund	JunD proto-oncogene, AP-1 transcription factor subunit [Source:RGD Symbol;Acc:2945]
ENSRNOT00000079644.1	4186	3990.98	25381.4	160.714	ENSRNOG00000005333.6	Azin1	antizyme inhibitor 1 [Source:RGD Symbol;Acc:61934]
ENSRNOT00000018248.6	967	771.979	4904	160.533	ENSRNOG00000013507.7	Selenot	selenoprotein T [Source:RGD Symbol;Acc:1359128]
ENSRNOT00000075273.2	270	100.039	635	160.406	ENSRNOG00000047309.2	Smim10l1	small integral membrane protein 10 like 1 [Source:MGI Symbol;Acc:MGI:1914379]
ENSRNOT00000091901.1	2828	2632.98	16708.7	160.366	ENSRNOG00000008825.6	Ssrp1	structure specific recognition protein 1 [Source:RGD Symbol;Acc:621143]
ENSRNOT00000038352.6	2811	2615.98	16600.3	160.361	ENSRNOG00000025383.6	Pdha1	pyruvate dehydrogenase E1 alpha 1 subunit [Source:RGD Symbol;Acc:3286]
ENSRNOT00000086847.1	1479	1283.98	8146.84	160.343	ENSRNOG00000056585.1	Fscn1	fascin actin-bundling protein 1 [Source:RGD Symbol;Acc:1583309]
ENSRNOT00000043005.2	466	273.084	1732.29	160.303	ENSRNOG00000031579.2	LOC100363469	ribosomal protein S24-like [Source:RGD Symbol;Acc:2322976]
ENSRNOT00000080836.1	1237	1041.98	6608.41	160.272	ENSRNOG00000010676.7	Smarce1	SWI/SNF related, matrix associated, actin dependent regulator of chromatin, subfamily e, member 1 [Source:RGD Symbol;Acc:1304726]
ENSRNOT00000024436.7	1956	1760.98	11156.8	160.105	ENSRNOG00000018159.7	Anxa4	annexin A4 [Source:RGD Symbol;Acc:621171]
ENSRNOT00000055500.2	2856	2660.98	16854	160.059	ENSRNOG00000006868.4	Ube2z	ubiquitin-conjugating enzyme E2Z [Source:RGD Symbol;Acc:1308347]
ENSRNOT00000018646.5	832	636.979	4031	159.921	ENSRNOG00000013714.5	Snrpd1	small nuclear ribonucleoprotein D1 polypeptide [Source:RGD Symbol;Acc:1306345]
ENSRNOT00000059190.4	1931	1735.98	10982.3	159.87	ENSRNOG00000003399.8	Hnrnph1	heterogeneous nuclear ribonucleoprotein H1 [Source:RGD Symbol;Acc:620840]
ENSRNOT00000071931.2	420	228.988	1446.6	159.644	ENSRNOG00000048140.2	AABR07044322.1
ENSRNOT00000004895.3	998	802.979	5069	159.528	ENSRNOG00000003549.3	Cnpy2	canopy FGF signaling regulator 2 [Source:RGD Symbol;Acc:1589072]
ENSRNOT00000024020.5	3192	2996.98	18913	159.476	ENSRNOG00000017612.5	Vps35	VPS35 retromer complex component [Source:RGD Symbol;Acc:1589784]
ENSRNOT00000042711.4	1847	1651.98	10393	158.984	ENSRNOG00000050510.2	Rab1b	RAB1B, member RAS oncogene family [Source:RGD Symbol;Acc:1642882]
ENSRNOT00000057895.4	427	235.55	1480.25	158.807	ENSRNOG00000038045.4	AC128960.1
ENSRNOT00000015177.6	2442	2246.98	14103	158.61	ENSRNOG00000010543.6	Srpra	SRP receptor subunit alpha [Source:RGD Symbol;Acc:1311504]
ENSRNOT00000028051.4	2140	1944.98	12196	158.46	ENSRNOG00000020652.4	Tgfb1	transforming growth factor, beta 1 [Source:RGD Symbol;Acc:69051]
ENSRNOT00000074081.2	951	755.979	4738	158.381	ENSRNOG00000045860.2	U2af1	U2 small nuclear RNA auxiliary factor 1 [Source:RGD Symbol;Acc:1584190]
ENSRNOT00000026792.5	2767	2571.98	16094	158.13	ENSRNOG00000019725.5	Actr1a	actin related protein 1A [Source:RGD Symbol;Acc:1307025]
ENSRNOT00000074058.2	3135	2939.98	18384.2	158.023	ENSRNOG00000045752.2	Rrm1	ribonucleotide reductase catalytic subunit M1 [Source:RGD Symbol;Acc:1592569]
ENSRNOT00000078910.1	2044	1848.98	11543	157.763	ENSRNOG00000052219.1	Gm2a	GM2 ganglioside activator [Source:RGD Symbol;Acc:628651]
ENSRNOT00000019057.4	2084	1888.98	11787	157.686	ENSRNOG00000014153.4	Lhfpl6	LHFPL tetraspan subfamily member 6 [Source:RGD Symbol;Acc:1560177]
ENSRNOT00000024447.6	876	680.979	4247	157.604	ENSRNOG00000018075.6	Spcs1	signal peptidase complex subunit 1 [Source:RGD Symbol;Acc:1309125]
ENSRNOT00000027076.3	766	571.019	3561	157.594	ENSRNOG00000019987.3	Scand1	SCAN domain-containing 1 [Source:RGD Symbol;Acc:1308530]
ENSRNOT00000065270.2	2340	2144.98	13336	157.116	ENSRNOG00000036835.4	Copz1	coatomer protein complex, subunit zeta 1 [Source:RGD Symbol;Acc:1306154]
ENSRNOT00000083876.1	1396	1200.98	7461	156.993	ENSRNOG00000057347.1	Cebpb	CCAAT/enhancer binding protein beta [Source:RGD Symbol;Acc:2327]
ENSRNOT00000052098.5	2765	2569.98	15964.4	156.979	ENSRNOG00000031789.5	Rangap1	RAN GTPase activating protein 1 [Source:RGD Symbol;Acc:1310380]
ENSRNOT00000090085.1	968	772.979	4797.61	156.847	ENSRNOG00000053557.1	LOC102553386	SUMO-conjugating enzyme UBC9-like [Source:RGD Symbol;Acc:7518044]
ENSRNOT00000091904.1	315	135.205	838.843	156.786	ENSRNOG00000039902.4	Lbh	LBH regulator of WNT signaling pathway [Source:RGD Symbol;Acc:1584525]
ENSRNOT00000007351.5	849	653.979	4054	156.653	ENSRNOG00000005556.5	Snrpf	small nuclear ribonucleoprotein polypeptide F [Source:RGD Symbol;Acc:1588229]
ENSRNOT00000075989.1	1436	1240.98	7690.09	156.598	ENSRNOG00000043451.4	Spp1	secreted phosphoprotein 1 [Source:RGD Symbol;Acc:3752]
ENSRNOT00000040771.4	315	135.205	837.75	156.582	ENSRNOG00000030291.4	AC095947.1
ENSRNOT00000082151.1	3513	3317.98	20542	156.455	ENSRNOG00000018404.7	Aars	alanyl-tRNA synthetase [Source:RGD Symbol;Acc:1304832]
ENSRNOT00000073790.2	847	651.979	4034	156.358	ENSRNOG00000049780.2	Sri	sorcin [Source:RGD Symbol;Acc:1584485]
ENSRNOT00000083251.1	1227	1031.98	6382	156.28	ENSRNOG00000058329.1	Prrx2	paired related homeobox 2 [Source:RGD Symbol;Acc:1311471]
ENSRNOT00000022467.7	1494	1298.98	8026.56	156.151	ENSRNOG00000016589.7	Mlf2	myeloid leukemia factor 2 [Source:RGD Symbol;Acc:1306294]
ENSRNOT00000065464.2	1235	1039.98	6422	156.05	ENSRNOG00000004526.7	Cox7a2l	cytochrome c oxidase subunit 7A2 like [Source:RGD Symbol;Acc:1306111]
ENSRNOT00000074804.2	643	448.119	2765.84	155.974	ENSRNOG00000050827.2	NEWGENE_1310561	programmed cell death 5 [Source:RGD Symbol;Acc:11480964]
ENSRNOT00000001916.2	3063	2867.98	17698.3	155.946	ENSRNOG00000001414.2	Serpine1	serpin family E member 1 [Source:RGD Symbol;Acc:3249]
ENSRNOT00000028597.5	930	734.979	4529.99	155.754	ENSRNOG00000021062.5	Fxyd5	FXYD domain-containing ion transport regulator 5 [Source:RGD Symbol;Acc:620827]
ENSRNOT00000006890.7	891	695.979	4287	155.659	ENSRNOG00000005123.7	Emc2	ER membrane protein complex subunit 2 [Source:RGD Symbol;Acc:1310430]
ENSRNOT00000004046.6	2204	2008.98	12341	155.236	ENSRNOG00000002989.6	Nmt1	N-myristoyltransferase 1 [Source:RGD Symbol;Acc:628642]
ENSRNOT00000004653.3	1005	809.979	4967.68	154.988	ENSRNOG00000003269.3	Atp6v0e1	ATPase H+ transporting V0 subunit e1 [Source:RGD Symbol;Acc:621393]
ENSRNOT00000082815.1	455	262.362	1608.41	154.922	ENSRNOG00000058238.1	AC120486.9
ENSRNOT00000046251.2	3211	3015.98	18472	154.776	ENSRNOG00000029185.2	Rasa1	RAS p21 protein activator 1 [Source:RGD Symbol;Acc:3537]
ENSRNOT00000001115.6	1700	1504.98	9192.71	154.359	ENSRNOG00000000841.7	Ddx39b	DExD-box helicase 39B [Source:RGD Symbol;Acc:70923]
ENSRNOT00000091941.1	1441	1245.98	7601	154.162	ENSRNOG00000055984.1	Adrm1	adhesion regulating molecule 1 [Source:RGD Symbol;Acc:69248]
ENSRNOT00000073104.2	1311	1115.98	6801.27	154.011	ENSRNOG00000045790.2	Fam50a	family with sequence similarity 50, member A [Source:RGD Symbol;Acc:1560964]
ENSRNOT00000054952.4	1879	1683.98	10261	153.982	ENSRNOG00000036684.5	Pcyt2	phosphate cytidylyltransferase 2, ethanolamine [Source:RGD Symbol;Acc:619970]
ENSRNOT00000001201.7	3446	3250.98	19728	153.351	ENSRNOG00000000902.7	Hsph1	heat shock protein family H (Hsp110) member 1 [Source:RGD Symbol;Acc:1311609]
ENSRNOT00000078668.1	4271	4075.98	24673.2	152.972	ENSRNOG00000020716.7	Axl	Axl receptor tyrosine kinase [Source:RGD Symbol;Acc:620028]
ENSRNOT00000085843.1	2077	1881.98	11389.4	152.934	ENSRNOG00000057676.1	Polr2m	RNA polymerase II subunit M [Source:RGD Symbol;Acc:619847]
ENSRNOT00000044865.7	2885	2689.98	16274.1	152.885	ENSRNOG00000010448.9	Ptbp1	polypyrimidine tract binding protein 1 [Source:RGD Symbol;Acc:62047]
ENSRNOT00000001820.4	1173	977.979	5912	152.765	ENSRNOG00000001346.4	Cops6	COP9 signalosome subunit 6 [Source:RGD Symbol;Acc:1309919]
ENSRNOT00000004351.4	1492	1296.98	7824	152.445	ENSRNOG00000003232.4	Slc9a3r1	SLC9A3 regulator 1 [Source:RGD Symbol;Acc:708538]
ENSRNOT00000012279.4	2323	2127.98	12826	152.315	ENSRNOG00000008921.4	Dynll2	dynein light chain LC8-type 2 [Source:RGD Symbol;Acc:619860]
ENSRNOT00000031272.5	1948	1752.98	10557.3	152.192	ENSRNOG00000025592.5	Tspan31	tetraspanin 31 [Source:RGD Symbol;Acc:1309876]
ENSRNOT00000015218.6	1201	1005.98	6049	151.954	ENSRNOG00000011029.6	Sec11a	SEC11 homolog A, signal peptidase complex subunit [Source:RGD Symbol;Acc:69360]
ENSRNOT00000019501.4	1984	1788.98	10752	151.881	ENSRNOG00000014350.4	Ccn1	cellular communication network factor 1 [Source:RGD Symbol;Acc:620763]
ENSRNOT00000001822.5	1091	895.979	5382.06	151.799	ENSRNOG00000001348.5	Erp29	endoplasmic reticulum protein 29 [Source:RGD Symbol;Acc:619781]
ENSRNOT00000022117.4	1979	1783.98	10704	151.626	ENSRNOG00000016207.4	Galnt1	polypeptide N-acetylgalactosaminyltransferase 1 [Source:RGD Symbol;Acc:620358]
ENSRNOT00000002599.6	1802	1606.98	9629.4	151.428	ENSRNOG00000001893.6	LOC100362453	serine/threonine-protein phosphatase 2A catalytic subunit alpha-like [Source:RGD Symbol;Acc:2318135]
ENSRNOT00000038448.5	1051	855.979	5114.97	151.007	ENSRNOG00000027360.6	Srsf7	serine and arginine rich splicing factor 7 [Source:RGD Symbol;Acc:1307425]
ENSRNOT00000073157.1	465	272.112	1624	150.819	ENSRNOG00000050051.1	Pin4	peptidylprolyl cis/trans isomerase, NIMA-interacting 4 [Source:RGD Symbol;Acc:1590326]
ENSRNOT00000016872.7	4116	3920.98	23389	150.742	ENSRNOG00000012549.7	Hs2st1	heparan sulfate 2-O-sulfotransferase 1 [Source:RGD Symbol;Acc:1305366]
ENSRNOT00000030892.4	456	263.327	1570	150.668	ENSRNOG00000026616.4	Ndufb2	NADH:ubiquinone oxidoreductase subunit B2 [Source:RGD Symbol;Acc:1308130]
ENSRNOT00000012240.4	1818	1622.98	9670	150.568	ENSRNOG00000009057.4	Sec62	SEC62 homolog, preprotein translocation factor [Source:RGD Symbol;Acc:1308862]
ENSRNOT00000075573.2	588	393.309	2338	150.22	ENSRNOG00000046644.2	Prelid3b	PRELI domain containing 3B [Source:RGD Symbol;Acc:1594395]
ENSRNOT00000017101.6	1845	1649.98	9807.35	150.208	ENSRNOG00000012786.7	Pgrmc1	progesterone receptor membrane component 1 [Source:RGD Symbol;Acc:70890]
ENSRNOT00000007071.6	1902	1706.98	10127	149.924	ENSRNOG00000005126.6	Slc66a3	solute carrier family 66 member 3 [Source:RGD Symbol;Acc:1306818]
ENSRNOT00000037393.5	1060	864.979	5130	149.875	ENSRNOG00000023322.5	Ostc	oligosaccharyltransferase complex non-catalytic subunit [Source:RGD Symbol;Acc:1560708]
ENSRNOT00000063942.1	1964	1768.98	10487.1	149.813	ENSRNOG00000002101.6	Paics	phosphoribosylaminoimidazole carboxylase and phosphoribosylaminoimidazolesuccinocarboxamide synthase [Source:RGD Symbol;Acc:620066]
ENSRNOT00000036389.5	521	326.957	1937.13	149.722	ENSRNOG00000026646.5	Ndufs5	NADH:ubiquinone oxidoreductase subunit S5 [Source:RGD Symbol;Acc:1311081]
ENSRNOT00000071929.2	4278	4082.98	24184.6	149.685	ENSRNOG00000046327.2	Rbpj	recombination signal binding protein for immunoglobulin kappa J region [Source:RGD Symbol;Acc:1593096]
ENSRNOT00000021221.4	929	733.979	4338.78	149.383	ENSRNOG00000015844.4	Snrpd2	small nuclear ribonucleoprotein D2 polypeptide [Source:RGD Symbol;Acc:1593018]
ENSRNOT00000025988.4	640	445.119	2629	149.256	ENSRNOG00000019206.4	Nupr1	nuclear protein 1, transcriptional regulator [Source:RGD Symbol;Acc:69363]
ENSRNOT00000084443.1	297	120.641	712	149.143	ENSRNOG00000056474.1	AC096239.2
ENSRNOT00000084913.1	696	501.073	2955.16	149.038	ENSRNOG00000030174.4	AABR07042903.1
ENSRNOT00000023606.6	1585	1389.98	8181.61	148.747	ENSRNOG00000017235.6	Atp6v0d1	ATPase H+ transporting V0 subunit D1 [Source:RGD Symbol;Acc:1306159]
ENSRNOT00000013582.6	1137	941.979	5532	148.409	ENSRNOG00000009982.6	Pnp	purine nucleoside phosphorylase [Source:RGD Symbol;Acc:1597189]
ENSRNOT00000082687.1	3503	3307.98	19424	148.386	ENSRNOG00000061108.1	Arcn1	archain 1 [Source:RGD Symbol;Acc:1359110]
ENSRNOT00000010197.5	1632	1436.98	8433.92	148.319	ENSRNOG00000007648.5	Rab11b	RAB11B, member RAS oncogene family [Source:RGD Symbol;Acc:68369]
ENSRNOT00000019033.5	639	444.119	2603.37	148.134	ENSRNOG00000038106.2	AABR07026424.1	microtubule-associated protein 1 light chain 3 beta 2 [Source:NCBI gene;Acc:100359928]
ENSRNOT00000046874.2	633	438.119	2561.05	147.722	ENSRNOG00000033321.2	Hmgb2l1	high mobility group box 2-like 1 [Source:RGD Symbol;Acc:1564519]
ENSRNOT00000029177.4	1879	1683.98	9835.37	147.595	ENSRNOG00000021492.4	Rbbp4	RB binding protein 4, chromatin remodeling factor [Source:RGD Symbol;Acc:1593768]
ENSRNOT00000023526.5	748	553.038	3227	147.456	ENSRNOG00000017446.5	Ndufs8	NADH:ubiquinone oxidoreductase core subunit S8 [Source:RGD Symbol;Acc:1309436]
ENSRNOT00000005138.6	2181	1985.98	11572	147.249	ENSRNOG00000003858.6	Atp6ap2	ATPase H+ transporting accessory protein 2 [Source:RGD Symbol;Acc:1561269]
ENSRNOT00000019707.6	977	781.979	4550	147.04	ENSRNOG00000014633.6	Vps28	VPS28 subunit of ESCRT-I [Source:RGD Symbol;Acc:1306537]
ENSRNOT00000006957.6	1409	1213.98	7053.86	146.836	ENSRNOG00000004621.8	Rtn4	reticulon 4 [Source:RGD Symbol;Acc:620989]
ENSRNOT00000025512.4	2991	2795.98	16244	146.817	ENSRNOG00000018836.4	RGD1559896	similar to RIKEN cDNA 2310022B05 [Source:RGD Symbol;Acc:1559896]
ENSRNOT00000022585.3	2127	1931.98	11207	146.59	ENSRNOG00000016678.3	Angptl2	angiopoietin-like 2 [Source:RGD Symbol;Acc:620004]
ENSRNOT00000058190.3	384	195.47	1133	146.477	ENSRNOG00000038218.3	Ndufc1	NADH:ubiquinone oxidoreductase subunit C1 [Source:RGD Symbol;Acc:1586362]
ENSRNOT00000042925.5	1581	1385.98	8032	146.449	ENSRNOG00000001465.7	Ids	iduronate 2-sulfatase [Source:RGD Symbol;Acc:1560491]
ENSRNOT00000026327.7	5184	4988.98	28853	146.15	ENSRNOG00000019400.7	Dag1	dystroglycan 1 [Source:RGD Symbol;Acc:621890]
ENSRNOT00000065593.3	1596	1400.98	8095.94	146.034	ENSRNOG00000031993.5	Prim1	DNA primase subunit 1 [Source:RGD Symbol;Acc:621380]
ENSRNOT00000003473.6	549	354.593	2046	145.812	ENSRNOG00000002575.6	Sap30l	SAP30-like [Source:RGD Symbol;Acc:1309585]
ENSRNOT00000013625.5	2917	2721.98	15700.7	145.765	ENSRNOG00000009997.5	Erap1	endoplasmic reticulum aminopeptidase 1 [Source:RGD Symbol;Acc:708542]
ENSRNOT00000010101.5	1984	1788.98	10315	145.708	ENSRNOG00000007089.5	Lgmn	legumain [Source:RGD Symbol;Acc:619832]
ENSRNOT00000025510.4	1277	1081.98	6230.15	145.512	ENSRNOG00000018818.6	Txnl1	thioredoxin-like 1 [Source:RGD Symbol;Acc:621717]
ENSRNOT00000009485.7	751	556.038	3198.7	145.374	ENSRNOG00000007227.7	Mien1	migration and invasion enhancer 1 [Source:RGD Symbol;Acc:1306682]
ENSRNOT00000006917.5	1744	1548.98	8908	145.329	ENSRNOG00000004846.5	Atp6v1c1	ATPase H+ transporting V1 subunit C1 [Source:RGD Symbol;Acc:1311082]
ENSRNOT00000090451.1	2303	2107.98	12112	145.2	ENSRNOG00000056207.1	Capza2	capping actin protein of muscle Z-line subunit alpha 2 [Source:RGD Symbol;Acc:1549770]
ENSRNOT00000001123.7	928	732.979	4200.47	144.819	ENSRNOG00000000847.8	Csnk2b	casein kinase 2 beta [Source:RGD Symbol;Acc:619978]
ENSRNOT00000082086.1	2652	2456.98	14054.9	144.559	ENSRNOG00000031896.5	Stt3a	STT3 oligosaccharyltransferase complex catalytic subunit A [Source:RGD Symbol;Acc:1565793]
ENSRNOT00000006297.5	696	501.073	2865	144.491	ENSRNOG00000004723.5	Fcf1	FCF1 rRNA-processing protein [Source:RGD Symbol;Acc:1310899]
ENSRNOT00000058700.2	969	773.979	4421.27	144.356	ENSRNOG00000030807.3	LOC100912427	nuclease-sensitive element-binding protein 1-like [Source:RGD Symbol;Acc:6486912]
ENSRNOT00000064744.1	1164	968.979	5528.99	144.195	ENSRNOG00000004616.8	Npm1	nucleophosmin 1 [Source:RGD Symbol;Acc:3192]
ENSRNOT00000047750.4	1244	1048.98	5984.2	144.164	ENSRNOG00000033057.4	AABR07025010.1
ENSRNOT00000024656.3	729	534.038	3046	144.137	ENSRNOG00000018207.4	Dynlt1	dynein light chain Tctex-type 1 [Source:RGD Symbol;Acc:620261]
ENSRNOT00000058423.4	1607	1411.98	8044	143.967	ENSRNOG00000038372.4	Ndufs2	NADH:ubiquinone oxidoreductase core subunit S2 [Source:RGD Symbol;Acc:1307109]
ENSRNOT00000064802.3	1084	888.979	5063.26	143.932	ENSRNOG00000019223.8	Atp5f1c	ATP synthase F1 subunit gamma [Source:RGD Symbol;Acc:620011]
ENSRNOT00000023628.3	4520	4324.98	24629	143.907	ENSRNOG00000016596.3	Hspa4	heat shock protein family A (Hsp70) member 4 [Source:RGD Symbol;Acc:628878]
ENSRNOT00000067483.3	1100	904.979	5152.4	143.876	ENSRNOG00000005614.7	Txn2	thioredoxin 2 [Source:RGD Symbol;Acc:71040]
ENSRNOT00000060568.4	3348	3152.98	17930	143.707	ENSRNOG00000016779.7	Fam120a	family with sequence similarity 120A [Source:RGD Symbol;Acc:1306643]
ENSRNOT00000003320.6	3622	3426.98	19474	143.602	ENSRNOG00000002403.6	Niban1	niban apoptosis regulator 1 [Source:RGD Symbol;Acc:71088]
ENSRNOT00000086633.1	3067	2871.98	16304	143.46	ENSRNOG00000059947.1	Sdc1	syndecan 1 [Source:RGD Symbol;Acc:3648]
ENSRNOT00000016220.6	2288	2092.98	11874.4	143.373	ENSRNOG00000011798.6	Mapre1	microtubule-associated protein, RP/EB family, member 1 [Source:RGD Symbol;Acc:621781]
ENSRNOT00000012806.7	1972	1776.98	10079.6	143.344	ENSRNOG00000009630.8	Hsd17b12	hydroxysteroid (17-beta) dehydrogenase 12 [Source:RGD Symbol;Acc:708367]
ENSRNOT00000017555.5	1705	1509.98	8561	143.275	ENSRNOG00000013023.5	Nop53	NOP53 ribosome biogenesis factor [Source:RGD Symbol;Acc:1303085]
ENSRNOT00000027539.7	1019	823.979	4669	143.194	ENSRNOG00000020317.7	Rab5if	RAB5 interacting factor [Source:RGD Symbol;Acc:1307752]
ENSRNOT00000027345.5	2900	2704.98	15304.3	142.977	ENSRNOG00000020167.5	Reep5	receptor accessory protein 5 [Source:RGD Symbol;Acc:1306047]
ENSRNOT00000021553.5	1622	1426.98	8067	142.861	ENSRNOG00000016058.5	Kazald1	Kazal-type serine peptidase inhibitor domain 1 [Source:RGD Symbol;Acc:1310698]
ENSRNOT00000050269.5	1636	1440.98	8140.66	142.764	ENSRNOG00000001889.7	Comt	catechol-O-methyltransferase [Source:RGD Symbol;Acc:2379]
ENSRNOT00000066133.3	2072	1876.98	10600.5	142.72	ENSRNOG00000017106.6	Csnk1a1	casein kinase 1, alpha 1 [Source:RGD Symbol;Acc:71098]
ENSRNOT00000077756.1	1651	1455.98	8221	142.688	ENSRNOG00000058359.1	Fkbp8	FKBP prolyl isomerase 8 [Source:RGD Symbol;Acc:1308670]
ENSRNOT00000014377.4	1267	1071.98	6045	142.504	ENSRNOG00000010628.4	Sec13	SEC13 homolog, nuclear pore and COPII coat complex component [Source:RGD Symbol;Acc:1359555]
ENSRNOT00000084563.1	7213	7017.98	39541	142.382	ENSRNOG00000058645.1	Tnc	tenascin C [Source:RGD Symbol;Acc:621057]
ENSRNOT00000007015.6	1054	858.979	4839	142.361	ENSRNOG00000004903.6	Ebp	EBP, cholestenol delta-isomerase [Source:RGD Symbol;Acc:620957]
ENSRNOT00000086441.1	1020	824.979	4644.28	142.264	ENSRNOG00000048297.3	LOC108348175	protein quaking-like [Source:RGD Symbol;Acc:11514364]
ENSRNOT00000016495.6	1331	1135.98	6372	141.75	ENSRNOG00000011905.6	Atp6v1e1	ATPase H+ transporting V1 subunit E1 [Source:RGD Symbol;Acc:735157]
ENSRNOT00000021671.5	4257	4061.98	22780	141.721	ENSRNOG00000015713.5	Parva	parvin, alpha [Source:RGD Symbol;Acc:71021]
ENSRNOT00000019192.6	1566	1370.98	7672	141.415	ENSRNOG00000014117.7	Hmox1	heme oxygenase 1 [Source:RGD Symbol;Acc:2806]
ENSRNOT00000041151.6	1694	1498.98	8383.45	141.334	ENSRNOG00000039744.5	RT1-CE4	RT1 class I, locus CE4 [Source:RGD Symbol;Acc:1598234]
ENSRNOT00000020707.7	1072	876.979	4892	140.966	ENSRNOG00000025040.6	Gng10	G protein subunit gamma 10 [Source:RGD Symbol;Acc:621514]
ENSRNOT00000005837.4	873	677.979	3781.14	140.937	ENSRNOG00000024170.5	Phf5a	PHD finger protein 5A [Source:RGD Symbol;Acc:621555]
ENSRNOT00000075400.2	707	512.073	2855	140.894	ENSRNOG00000050231.2	Gng12	G protein subunit gamma 12 [Source:RGD Symbol;Acc:621516]
ENSRNOT00000011408.7	1893	1697.98	9451.72	140.668	ENSRNOG00000007920.7	Ssbp3	single stranded DNA binding protein 3 [Source:RGD Symbol;Acc:621502]
ENSRNOT00000019104.6	1564	1368.98	7603	140.348	ENSRNOG00000014097.6	Psmd7	proteasome 26S subunit, non-ATPase 7 [Source:RGD Symbol;Acc:1306902]
ENSRNOT00000025952.4	767	572.019	3174.33	140.236	ENSRNOG00000018691.7	Aurkaip1	aurora kinase A interacting protein 1 [Source:RGD Symbol;Acc:1303211]
ENSRNOT00000061526.2	315	135.205	749.59	140.104	ENSRNOG00000040024.2	AABR07028805.1
ENSRNOT00000027944.6	1550	1354.98	7502	139.914	ENSRNOG00000020583.7	Fcgrt	Fc fragment of IgG receptor and transporter [Source:RGD Symbol;Acc:61811]
ENSRNOT00000056169.3	1104	908.979	5026.31	139.738	ENSRNOG00000013577.7	Kdelr3	KDEL endoplasmic reticulum protein retention receptor 3 [Source:RGD Symbol;Acc:1311536]
ENSRNOT00000056015.4	3238	3042.98	16813.7	139.632	ENSRNOG00000013538.7	Capza1	capping actin protein of muscle Z-line subunit alpha 1 [Source:RGD Symbol;Acc:1587438]
ENSRNOT00000005258.4	1483	1287.98	7116	139.619	ENSRNOG00000003923.4	Rab21	RAB21, member RAS oncogene family [Source:RGD Symbol;Acc:1303150]
ENSRNOT00000039729.4	1501	1305.98	7212.53	139.563	ENSRNOG00000023850.4	Tbrg1	transforming growth factor beta regulator 1 [Source:RGD Symbol;Acc:1305123]
ENSRNOT00000006190.4	2927	2731.98	15059	139.296	ENSRNOG00000004612.4	Ppp1cb	protein phosphatase 1 catalytic subunit beta [Source:RGD Symbol;Acc:3376]
ENSRNOT00000084917.1	1142	946.979	5214.99	139.165	ENSRNOG00000061216.1	Tubb5	tubulin, beta 5 class I [Source:RGD Symbol;Acc:628596]
ENSRNOT00000012233.5	862	666.979	3671	139.088	ENSRNOG00000009090.5	Dad1	defender against cell death 1 [Source:RGD Symbol;Acc:621028]
ENSRNOT00000028100.7	3746	3550.98	19539	139.05	ENSRNOG00000020683.7	Hnrnpul1	heterogeneous nuclear ribonucleoprotein U-like 1 [Source:RGD Symbol;Acc:1307456]
ENSRNOT00000076772.2	1105	909.979	5005.96	139.019	ENSRNOG00000014445.7	Hp1bp3	heterochromatin protein 1, binding protein 3 [Source:RGD Symbol;Acc:735099]
ENSRNOT00000023515.6	606	411.188	2258.04	138.775	ENSRNOG00000017372.6	Higd2a	HIG1 hypoxia inducible domain family, member 2A [Source:RGD Symbol;Acc:1309691]
ENSRNOT00000007554.4	988	792.979	4342	138.371	ENSRNOG00000005331.4	Vapb	VAMP associated protein B and C [Source:RGD Symbol;Acc:68326]
ENSRNOT00000011654.6	1419	1223.98	6701.32	138.358	ENSRNOG00000008604.7	Nsfl1c	NSFL1 cofactor [Source:RGD Symbol;Acc:619952]
ENSRNOT00000020020.5	804	609	3329.33	138.152	ENSRNOG00000014890.5	Mrpl43	mitochondrial ribosomal protein L43 [Source:RGD Symbol;Acc:1307593]
ENSRNOT00000066501.3	3435	3239.98	17709.8	138.131	ENSRNOG00000018569.7	Ahcyl1	adenosylhomocysteinase-like 1 [Source:RGD Symbol;Acc:1309768]
ENSRNOT00000083191.1	550	355.581	1942	138.016	ENSRNOG00000056148.1	Nudcd3	NudC domain containing 3 [Source:RGD Symbol;Acc:1642416]
ENSRNOT00000071420.2	2218	2022.98	11044	137.96	ENSRNOG00000047314.2	Tk1	thymidine kinase 1 [Source:RGD Symbol;Acc:621014]
ENSRNOT00000071885.2	2942	2746.98	14977	137.78	ENSRNOG00000049033.2	Racgap1	Rac GTPase-activating protein 1 [Source:RGD Symbol;Acc:1305912]
ENSRNOT00000084846.1	1344	1148.98	6255.55	137.585	ENSRNOG00000059572.1	Tsen34l1	tRNA splicing endonuclease subunit 34-like 1 [Source:RGD Symbol;Acc:6503363]
ENSRNOT00000022921.6	1416	1220.98	6630	137.222	ENSRNOG00000017078.6	Selenon	selenoprotein N [Source:RGD Symbol;Acc:1304574]
ENSRNOT00000010915.5	1822	1626.98	8802	136.715	ENSRNOG00000008703.6	Rnps1	RNA binding protein with serine rich domain 1 [Source:RGD Symbol;Acc:1307522]
ENSRNOT00000044841.6	579	384.322	2078	136.637	ENSRNOG00000059116.1	AABR07035818.1
ENSRNOT00000021920.6	1206	1010.98	5465.98	136.63	ENSRNOG00000016000.6	Atp5pb	ATP synthase peripheral stalk-membrane subunit b [Source:RGD Symbol;Acc:620041]
ENSRNOT00000075083.2	1206	1010.98	5465.98	136.63	ENSRNOG00000046299.2	LOC100911417	ATP synthase subunit b, mitochondrial-like [Source:RGD Symbol;Acc:6493308]
ENSRNOT00000009549.2	934	738.979	3995.17	136.622	ENSRNOG00000007221.2	Dut	deoxyuridine triphosphatase [Source:RGD Symbol;Acc:620849]
ENSRNOT00000014152.3	1571	1375.98	7437.51	136.595	ENSRNOG00000010308.5	Nr2f2	nuclear receptor subfamily 2, group F, member 2 [Source:RGD Symbol;Acc:69305]
ENSRNOT00000010720.3	4383	4187.98	22634	136.576	ENSRNOG00000007834.5	Cand1	cullin-associated and neddylation-dissociated 1 [Source:RGD Symbol;Acc:620479]
ENSRNOT00000073019.2	3013	2817.98	15224	136.524	ENSRNOG00000047896.2	Kctd10	potassium channel tetramerization domain containing 10 [Source:RGD Symbol;Acc:1591979]
ENSRNOT00000020323.3	763	568.019	3063.66	136.3	ENSRNOG00000015131.6	Ube2c	ubiquitin-conjugating enzyme E2C [Source:RGD Symbol;Acc:1305382]
ENSRNOT00000047354.4	2837	2641.98	14237.1	136.179	ENSRNOG00000029330.4	Ca5b	carbonic anhydrase 5B [Source:RGD Symbol;Acc:1549783]
ENSRNOT00000026279.7	1338	1142.98	6141.44	135.785	ENSRNOG00000019246.7	Psme2	proteasome activator subunit 2 [Source:RGD Symbol;Acc:3430]
ENSRNOT00000074341.2	201	53.8635	289	135.588	ENSRNOG00000047019.2	Bbip1	BBSome interacting protein 1 [Source:RGD Symbol;Acc:6498801]
ENSRNOT00000012260.6	2048	1852.98	9941	135.574	ENSRNOG00000008945.6	Nans	N-acetylneuraminate synthase [Source:RGD Symbol;Acc:1311943]
ENSRNOT00000092945.1	3562	3366.98	18056.6	135.523	ENSRNOG00000018322.8	Picalm	phosphatidylinositol binding clathrin assembly protein [Source:RGD Symbol;Acc:621054]
ENSRNOT00000023963.4	522	327.913	1758	135.481	ENSRNOG00000017622.4	Npm3	nucleophosmin/nucleoplasmin, 3 [Source:RGD Symbol;Acc:1565542]
ENSRNOT00000055464.4	914	718.979	3848	135.25	ENSRNOG00000009225.7	Copz2	coatomer protein complex, subunit zeta 2 [Source:RGD Symbol;Acc:1306948]
ENSRNOT00000014997.5	240	78.5909	420	135.05	ENSRNOG00000011279.5	Cmc2	C-x(9)-C motif containing 2 [Source:RGD Symbol;Acc:2324599]
ENSRNOT00000002044.6	1537	1341.98	7170	135.018	ENSRNOG00000001494.6	Napa	NSF attachment protein alpha [Source:RGD Symbol;Acc:620855]
ENSRNOT00000049600.4	1098	902.979	4822.52	134.963	ENSRNOG00000033226.5	AABR07043557.1
ENSRNOT00000086377.1	4465	4269.98	22784.2	134.843	ENSRNOG00000010233.5	Cald1	caldesmon 1 [Source:RGD Symbol;Acc:2256]
ENSRNOT00000084069.1	870	674.979	3599.82	134.775	ENSRNOG00000005668.7	Ndufa8	NADH:ubiquinone oxidoreductase subunit A8 [Source:RGD Symbol;Acc:1306283]
ENSRNOT00000042965.3	762	567.019	3022.41	134.702	ENSRNOG00000004621.8	Rtn4	reticulon 4 [Source:RGD Symbol;Acc:620989]
ENSRNOT00000005347.5	2579	2383.98	12706.9	134.696	ENSRNOG00000003990.6	Grb2	growth factor receptor bound protein 2 [Source:RGD Symbol;Acc:619758]
ENSRNOT00000004278.6	789	594	3163.61	134.591	ENSRNOG00000003201.9	Rps4x	ribosomal protein S4, X-linked [Source:RGD Symbol;Acc:2324318]
ENSRNOT00000018796.4	1827	1631.98	8691	134.578	ENSRNOG00000014051.4	Pgrmc2	progesterone receptor membrane component 2 [Source:RGD Symbol;Acc:1308804]
ENSRNOT00000078261.1	189	47.1835	251.173	134.524	ENSRNOG00000056555.1	AABR07054983.1
ENSRNOT00000046215.5	4629	4433.98	23574.9	134.361	ENSRNOG00000028872.6	Rai14	retinoic acid induced 14 [Source:RGD Symbol;Acc:1305942]
ENSRNOT00000001924.8	459	266.265	1414.52	134.25	ENSRNOG00000001420.8	Fis1	fission, mitochondrial 1 [Source:RGD Symbol;Acc:1306668]
ENSRNOT00000011203.4	616	421.133	2237	134.235	ENSRNOG00000008459.4	Anapc13	anaphase promoting complex subunit 13 [Source:RGD Symbol;Acc:1583270]
ENSRNOT00000064916.2	770	575.019	3052.63	134.156	ENSRNOG00000019895.6	Nedd8	NEDD8 ubiquitin like modifier [Source:RGD Symbol;Acc:3158]
ENSRNOT00000045753.2	1825	1629.98	8648	134.076	ENSRNOG00000039666.3	Srpx	sushi-repeat-containing protein, X-linked [Source:RGD Symbol;Acc:70950]
ENSRNOT00000049621.3	543	348.699	1850	134.072	ENSRNOG00000030445.3	Ormdl3	ORMDL sphingolipid biosynthesis regulator 3 [Source:RGD Symbol;Acc:1560577]
ENSRNOT00000082769.1	1584	1388.98	7361	133.924	ENSRNOG00000061129.1	Psmd14	proteasome 26S subunit, non-ATPase 14 [Source:RGD Symbol;Acc:1594532]
ENSRNOT00000017090.5	1903	1707.98	9051.11	133.918	ENSRNOG00000012269.5	Lpcat3	lysophosphatidylcholine acyltransferase 3 [Source:RGD Symbol;Acc:1310223]
ENSRNOT00000059541.2	422	230.872	1222	133.757	ENSRNOG00000038951.2	Cox17	cytochrome c oxidase copper chaperone COX17 [Source:RGD Symbol;Acc:620548]
ENSRNOT00000019688.5	1163	967.979	5123	133.745	ENSRNOG00000014571.5	Dbndd2	dysbindin domain containing 2 [Source:RGD Symbol;Acc:1559521]
ENSRNOT00000001872.5	2190	1994.98	10557	133.727	ENSRNOG00000001385.5	Plbd2	phospholipase B domain containing 2 [Source:RGD Symbol;Acc:708461]
ENSRNOT00000009100.6	2502	2306.98	12190	133.53	ENSRNOG00000006652.6	Ddx1	DEAD-box helicase 1 [Source:RGD Symbol;Acc:619903]
ENSRNOT00000067141.2	853	657.979	3476.47	133.519	ENSRNOG00000017905.8	Map1lc3b	microtubule-associated protein 1 light chain 3 beta [Source:RGD Symbol;Acc:621315]
ENSRNOT00000009000.7	3972	3776.98	19915.9	133.252	ENSRNOG00000006094.8	Cd44	CD44 molecule (Indian blood group) [Source:RGD Symbol;Acc:2307]
ENSRNOT00000045484.4	1398	1202.98	6337	133.12	ENSRNOG00000031085.5	Ergic3	ERGIC and golgi 3 [Source:RGD Symbol;Acc:1308144]
ENSRNOT00000003926.6	951	755.979	3975	132.876	ENSRNOG00000002928.6	Guk1	guanylate kinase 1 [Source:RGD Symbol;Acc:1309638]
ENSRNOT00000093740.1	1628	1432.98	7534.08	132.864	ENSRNOG00000032034.7	Supt5h	SPT5 homolog, DSIF elongation factor subunit [Source:RGD Symbol;Acc:1563807]
ENSRNOT00000036666.5	3789	3593.98	18869	132.676	ENSRNOG00000004072.6	Myo1c	myosin 1C [Source:RGD Symbol;Acc:620443]
ENSRNOT00000022387.5	1867	1671.98	8754	132.31	ENSRNOG00000016419.6	Pdlim5	PDZ and LIM domain 5 [Source:RGD Symbol;Acc:621076]
ENSRNOT00000060062.4	474	280.918	1470	132.238	ENSRNOG00000003385.7	Glrx2	glutaredoxin 2 [Source:RGD Symbol;Acc:1307950]
ENSRNOT00000075733.2	1739	1543.98	8075.73	132.178	ENSRNOG00000046799.2	Phb	prohibitin [Source:RGD Symbol;Acc:3322]
ENSRNOT00000080434.1	2202	2006.98	10496	132.16	ENSRNOG00000060723.1	AABR07071244.1
ENSRNOT00000040029.5	4779	4583.98	23953.4	132.051	ENSRNOG00000001738.8	Eif4g1	eukaryotic translation initiation factor 4 gamma, 1 [Source:RGD Symbol;Acc:1306144]
ENSRNOT00000090554.1	816	621	3243.96	132.009	ENSRNOG00000003846.7	Pitpna	phosphatidylinositol transfer protein, alpha [Source:RGD Symbol;Acc:61885]
ENSRNOT00000046159.4	2631	2435.98	12718	131.936	ENSRNOG00000001862.7	Ube2l3	ubiquitin-conjugating enzyme E2L 3 [Source:RGD Symbol;Acc:1308361]
ENSRNOT00000085470.1	2001	1805.98	9425.41	131.888	ENSRNOG00000017251.6	Wdr55	WD repeat domain 55 [Source:RGD Symbol;Acc:1305640]
ENSRNOT00000023537.5	2558	2362.98	12332	131.884	ENSRNOG00000017354.6	Zyx	zyxin [Source:RGD Symbol;Acc:620698]
ENSRNOT00000078761.1	2375	2179.98	11371.1	131.817	ENSRNOG00000001269.6	Ppp1cc	protein phosphatase 1 catalytic subunit gamma [Source:RGD Symbol;Acc:3377]
ENSRNOT00000021537.4	825	630	3286	131.809	ENSRNOG00000016038.6	Mgmt	O-6-methylguanine-DNA methyltransferase [Source:RGD Symbol;Acc:3087]
ENSRNOT00000042114.4	1615	1419.98	7404	131.766	ENSRNOG00000032134.4	Uqcrc1	ubiquinol-cytochrome c reductase core protein 1 [Source:RGD Symbol;Acc:1303314]
ENSRNOT00000055893.1	279	106.698	556	131.685	ENSRNOG00000037087.1	LOC108351584	uncharacterized LOC108351584 [Source:RGD Symbol;Acc:11406985]
ENSRNOT00000059127.3	1248	1052.98	5482	131.564	ENSRNOG00000010524.6	Cryab	crystallin, alpha B [Source:RGD Symbol;Acc:2414]
ENSRNOT00000018240.5	1624	1428.98	7439	131.555	ENSRNOG00000013514.5	Maf1	MAF1 homolog, negative regulator of RNA polymerase III [Source:RGD Symbol;Acc:1359315]
ENSRNOT00000086853.1	1811	1615.98	8410.96	131.531	ENSRNOG00000059015.1	Triobp	TRIO and F-actin binding protein [Source:RGD Symbol;Acc:1308485]
ENSRNOT00000011371.6	2896	2700.98	14053.2	131.484	ENSRNOG00000008393.8	Tax1bp1	Tax1 binding protein 1 [Source:RGD Symbol;Acc:708579]
ENSRNOT00000001419.5	1226	1030.98	5360	131.381	ENSRNOG00000001070.5	Cdk2ap1	cyclin-dependent kinase 2 associated protein 1 [Source:RGD Symbol;Acc:1308664]
ENSRNOT00000017654.7	1583	1387.98	7207	131.217	ENSRNOG00000013196.7	Dok5	docking protein 5 [Source:RGD Symbol;Acc:1562846]
ENSRNOT00000039551.6	4363	4167.98	21615.8	131.058	ENSRNOG00000023383.6	Ddx3x	DEAD-box helicase 3, X-linked [Source:RGD Symbol;Acc:1564771]
ENSRNOT00000014941.6	2394	2198.98	11392	130.917	ENSRNOG00000010984.6	Anxa11	annexin A11 [Source:RGD Symbol;Acc:1309911]
ENSRNOT00000002462.6	1927	1731.98	8971	130.893	ENSRNOG00000001803.6	Dnajb11	DnaJ heat shock protein family (Hsp40) member B11 [Source:RGD Symbol;Acc:1307373]
ENSRNOT00000065393.2	2037	1841.98	9534.24	130.804	ENSRNOG00000005428.8	Ctbp1	C-terminal binding protein 1 [Source:RGD Symbol;Acc:2441]
ENSRNOT00000002429.5	1984	1788.98	9251.92	130.691	ENSRNOG00000001783.6	Tra2b	transformer 2 beta homolog [Source:RGD Symbol;Acc:619886]
ENSRNOT00000000211.5	3785	3589.98	18565.4	130.686	ENSRNOG00000046414.2	Vwa5a	von Willebrand factor A domain containing 5A [Source:RGD Symbol;Acc:735145]
ENSRNOT00000005126.6	3007	2811.98	14539	130.659	ENSRNOG00000003844.6	Dhx15	DEAH-box helicase 15 [Source:RGD Symbol;Acc:1308072]
ENSRNOT00000087075.1	1592	1396.98	7214.45	130.506	ENSRNOG00000007738.7	Hm13	histocompatibility minor 13 [Source:RGD Symbol;Acc:1308946]
ENSRNOT00000055187.4	2931	2735.98	14104	130.271	ENSRNOG00000020905.7	Hdac5	histone deacetylase 5 [Source:RGD Symbol;Acc:619980]
ENSRNOT00000038395.4	1754	1558.98	8031.99	130.197	ENSRNOG00000021725.5	Unc119b	unc-119 lipid binding chaperone B [Source:RGD Symbol;Acc:1309359]
ENSRNOT00000017375.7	2295	2099.98	10819	130.194	ENSRNOG00000012378.7	Dbnl	drebrin-like [Source:RGD Symbol;Acc:70941]
ENSRNOT00000086091.1	1418	1222.98	6294.83	130.072	ENSRNOG00000016831.6	Serpinh1	serpin family H member 1 [Source:RGD Symbol;Acc:69302]
ENSRNOT00000077331.1	2015	1819.98	9354.09	129.883	ENSRNOG00000015461.7	Serpine2	serpin family E member 2 [Source:RGD Symbol;Acc:3748]
ENSRNOT00000065871.1	3284	3088.98	15873	129.856	ENSRNOG00000010237.6	Map7d1	MAP7 domain containing 1 [Source:RGD Symbol;Acc:1597986]
ENSRNOT00000022055.4	4305	4109.98	21113	129.816	ENSRNOG00000016122.4	Hmgcr	3-hydroxy-3-methylglutaryl-CoA reductase [Source:RGD Symbol;Acc:2803]
ENSRNOT00000047674.4	6245	6049.98	31073	129.792	ENSRNOG00000033090.4	Ltbp1	latent transforming growth factor beta binding protein 1 [Source:RGD Symbol;Acc:68379]
ENSRNOT00000031842.6	2160	1964.98	10089	129.75	ENSRNOG00000026905.6	Ppm1g	protein phosphatase, Mg2+/Mn2+ dependent, 1G [Source:RGD Symbol;Acc:628676]
ENSRNOT00000009489.6	4955	4759.98	24431	129.704	ENSRNOG00000007202.7	Sema3d	semaphorin 3D [Source:RGD Symbol;Acc:727939]
ENSRNOT00000001292.5	3191	2995.98	15343	129.417	ENSRNOG00000000967.5	Aacs	acetoacetyl-CoA synthetase [Source:RGD Symbol;Acc:708522]
ENSRNOT00000056405.2	2504	2308.98	11812.1	129.279	ENSRNOG00000004742.5	Chp1	calcineurin-like EF-hand protein 1 [Source:RGD Symbol;Acc:620447]
ENSRNOT00000010932.5	3836	3640.98	18587	129.006	ENSRNOG00000008246.5	Emilin1	elastin microfibril interfacer 1 [Source:RGD Symbol;Acc:1311209]
ENSRNOT00000004609.4	5277	5081.98	25942	129	ENSRNOG00000003276.5	Myo1d	myosin ID [Source:RGD Symbol;Acc:621321]
ENSRNOT00000026075.4	1758	1562.98	7976	128.959	ENSRNOG00000019211.4	Olfml3	olfactomedin-like 3 [Source:RGD Symbol;Acc:1311106]
ENSRNOT00000077765.1	216	62.9617	321	128.839	ENSRNOG00000059487.1	AABR07045405.1
ENSRNOT00000072378.2	2773	2577.98	13136.9	128.775	ENSRNOG00000046533.2	AABR07043421.1	cold shock domain-containing protein E1-like [Source:NCBI gene;Acc:100364335]
ENSRNOT00000016916.6	1144	948.979	4834.98	128.753	ENSRNOG00000012576.6	Selenos	selenoprotein S [Source:RGD Symbol;Acc:628897]
ENSRNOT00000004703.5	4853	4657.98	23715	128.66	ENSRNOG00000016156.6	Nptxr	neuronal pentraxin receptor [Source:RGD Symbol;Acc:628898]
ENSRNOT00000019443.6	1243	1047.98	5326	128.43	ENSRNOG00000014415.6	Hsbp1	heat shock factor binding protein 1 [Source:RGD Symbol;Acc:628632]
ENSRNOT00000071425.2	2713	2517.98	12774	128.201	ENSRNOG00000047088.2	Rab10	RAB10, member RAS oncogene family [Source:RGD Symbol;Acc:620879]
ENSRNOT00000022947.5	1752	1556.98	7897	128.173	ENSRNOG00000017077.5	Snx7	sorting nexin 7 [Source:RGD Symbol;Acc:1305480]
ENSRNOT00000007427.8	1834	1638.98	8302.64	128.015	ENSRNOG00000005480.8	Ybx3	Y box binding protein 3 [Source:RGD Symbol;Acc:621056]
ENSRNOT00000059715.2	1330	1134.98	5748.71	127.997	ENSRNOG00000010386.4	H2ax	H2A.X variant histone [Source:RGD Symbol;Acc:1566119]
ENSRNOT00000006179.4	1508	1312.98	6649	127.973	ENSRNOG00000004510.4	Slc35b1	solute carrier family 35, member B1 [Source:RGD Symbol;Acc:727783]
ENSRNOT00000039275.3	1773	1577.98	7986	127.893	ENSRNOG00000022392.3	Hspb8	heat shock protein family B (small) member 8 [Source:RGD Symbol;Acc:71003]
ENSRNOT00000079709.1	912	716.979	3628.39	127.887	ENSRNOG00000058658.1	Mtch2	mitochondrial carrier 2 [Source:RGD Symbol;Acc:1308080]
ENSRNOT00000023477.6	1618	1422.98	7195.72	127.789	ENSRNOG00000017243.6	Bnip3	BCL2 interacting protein 3 [Source:RGD Symbol;Acc:620800]
ENSRNOT00000031045.5	4102	3906.98	19756	127.784	ENSRNOG00000023095.5	Npepps	aminopeptidase puromycin sensitive [Source:RGD Symbol;Acc:619962]
ENSRNOT00000021751.4	2551	2355.98	11912	127.771	ENSRNOG00000016152.4	Dek	DEK proto-oncogene [Source:RGD Symbol;Acc:1303246]
ENSRNOT00000000886.4	3412	3216.98	16209	127.329	ENSRNOG00000000697.4	Coro1c	coronin 1C [Source:RGD Symbol;Acc:1564490]
ENSRNOT00000027370.5	1658	1462.98	7369.63	127.299	ENSRNOG00000020213.5	Tubg1	tubulin, gamma 1 [Source:RGD Symbol;Acc:628606]
ENSRNOT00000039132.3	680	485.073	2443	127.273	ENSRNOG00000027126.6	Dpy30	dpy-30 histone methyltransferase complex regulatory subunit [Source:RGD Symbol;Acc:708575]
ENSRNOT00000091906.1	787	592	2977.07	127.083	ENSRNOG00000059900.1	Bst2	bone marrow stromal cell antigen 2 [Source:RGD Symbol;Acc:727849]
ENSRNOT00000000306.5	1715	1519.98	7635	126.937	ENSRNOG00000038001.3	Slc25a1	solute carrier family 25 member 1 [Source:RGD Symbol;Acc:3703]
ENSRNOT00000007484.5	2763	2567.98	12878	126.729	ENSRNOG00000005551.6	Derl1	derlin 1 [Source:RGD Symbol;Acc:1311835]
ENSRNOT00000026648.3	805	610	3054	126.519	ENSRNOG00000019682.3	Timm13	translocase of inner mitochondrial membrane 13 [Source:RGD Symbol;Acc:628845]
ENSRNOT00000073599.3	636	441.119	2206.77	126.421	ENSRNOG00000045647.3	Hax1	HCLS1 associated protein X-1 [Source:RGD Symbol;Acc:727960]
ENSRNOT00000010887.5	2198	2002.98	10016	126.368	ENSRNOG00000008215.5	Trim47	tripartite motif-containing 47 [Source:RGD Symbol;Acc:1597317]
ENSRNOT00000021358.2	1393	1197.98	5978.93	126.123	ENSRNOG00000015936.2	LOC108349548	guanine nucleotide-binding protein G(I)/G(S)/G(O) subunit gamma-5 [Source:RGD Symbol;Acc:11485321]
ENSRNOT00000073492.2	1224	1028.98	5135	126.111	ENSRNOG00000049497.2	Eif6	eukaryotic translation initiation factor 6 [Source:RGD Symbol;Acc:1305373]
ENSRNOT00000014780.6	2368	2172.98	10842	126.088	ENSRNOG00000011052.6	Gars	glycyl-tRNA synthetase [Source:RGD Symbol;Acc:1307856]
ENSRNOT00000022255.3	2366	2170.98	10832	126.087	ENSRNOG00000016299.3	Klf4	Kruppel like factor 4 [Source:RGD Symbol;Acc:621445]
ENSRNOT00000024617.7	1664	1468.98	7327.69	126.058	ENSRNOG00000018184.8	Tpm1	tropomyosin 1 [Source:RGD Symbol;Acc:3898]
ENSRNOT00000048848.3	1283	1087.98	5422.92	125.96	ENSRNOG00000003076.7	Rbms2	RNA binding motif, single stranded interacting protein 2 [Source:RGD Symbol;Acc:1304813]
ENSRNOT00000054936.3	3628	3432.98	17082.8	125.749	ENSRNOG00000036676.5	Csnk1d	casein kinase 1, delta [Source:RGD Symbol;Acc:71031]
ENSRNOT00000027537.6	1174	978.979	4868	125.66	ENSRNOG00000020308.6	Ech1	enoyl-CoA hydratase 1 [Source:RGD Symbol;Acc:69353]
ENSRNOT00000027435.4	877	681.979	3390	125.617	ENSRNOG00000020233.4	Rabac1	Rab acceptor 1 [Source:RGD Symbol;Acc:621002]
ENSRNOT00000051155.3	4386	4190.98	20827.4	125.585	ENSRNOG00000031479.4	Hdlbp	high density lipoprotein binding protein [Source:RGD Symbol;Acc:620962]
ENSRNOT00000002484.6	1879	1683.98	8368.4	125.581	ENSRNOG00000001815.6	Eif4a2	eukaryotic translation initiation factor 4A2 [Source:RGD Symbol;Acc:1309225]
ENSRNOT00000027580.4	1722	1526.98	7577.73	125.408	ENSRNOG00000020358.4	Ptov1	PTOV1, extended AT-hook containing adaptor protein [Source:RGD Symbol;Acc:1306977]
ENSRNOT00000084552.1	2466	2270.98	11269	125.397	ENSRNOG00000003206.7	Actr3	actin related protein 3 [Source:RGD Symbol;Acc:71024]
ENSRNOT00000000674.6	1310	1114.98	5532.07	125.383	ENSRNOG00000000557.5	Ppa1	inorganic pyrophosphatase 1 [Source:RGD Symbol;Acc:1589773]
ENSRNOT00000055245.3	2883	2687.98	13332.5	125.344	ENSRNOG00000036816.3	Wls	Wnt ligand secretion mediator [Source:RGD Symbol;Acc:735139]
ENSRNOT00000003158.6	1553	1357.98	6723.8	125.124	ENSRNOG00000002292.8	Hnrnpd	heterogeneous nuclear ribonucleoprotein D [Source:RGD Symbol;Acc:620365]
ENSRNOT00000026197.6	1382	1186.98	5874	125.057	ENSRNOG00000019277.8	Vdac3	voltage-dependent anion channel 3 [Source:RGD Symbol;Acc:621577]
ENSRNOT00000024772.6	2956	2760.98	13661.5	125.042	ENSRNOG00000018164.6	Spcs2	signal peptidase complex subunit 2 [Source:RGD Symbol;Acc:1311253]
ENSRNOT00000016137.6	2625	2429.98	12014.1	124.942	ENSRNOG00000010474.7	Hmces	5-hydroxymethylcytosine binding, ES cell specific [Source:RGD Symbol;Acc:1559800]
ENSRNOT00000067203.3	1904	1708.98	8449	124.936	ENSRNOG00000008593.7	Ryk	receptor-like tyrosine kinase [Source:RGD Symbol;Acc:620549]
ENSRNOT00000045477.2	394	204.565	1011	124.893	ENSRNOG00000029077.2	Dpm3	dolichyl-phosphate mannosyltransferase subunit 3, regulatory [Source:RGD Symbol;Acc:1561807]
ENSRNOT00000010895.6	2857	2661.98	13138	124.722	ENSRNOG00000007519.6	Tmem43	transmembrane protein 43 [Source:RGD Symbol;Acc:1549711]
ENSRNOT00000016851.5	878	682.979	3365.01	124.508	ENSRNOG00000028746.6	Gsto1	glutathione S-transferase omega 1 [Source:RGD Symbol;Acc:70952]
ENSRNOT00000083293.1	3332	3136.98	15389	123.97	ENSRNOG00000057623.1	Copb1	coatomer protein complex, subunit beta 1 [Source:RGD Symbol;Acc:620861]
ENSRNOT00000024779.6	2458	2262.98	11099	123.943	ENSRNOG00000018255.6	Clptm1	CLPTM1 regulator of GABA type A receptor forward trafficking [Source:RGD Symbol;Acc:1310959]
ENSRNOT00000004938.5	1037	841.979	4126	123.836	ENSRNOG00000003706.5	Ufc1	ubiquitin-fold modifier conjugating enzyme 1 [Source:RGD Symbol;Acc:1303313]
ENSRNOT00000014044.6	1116	920.979	4511	123.777	ENSRNOG00000010298.6	Xbp1	X-box binding protein 1 [Source:RGD Symbol;Acc:1303073]
ENSRNOT00000021803.7	741	546.038	2663	123.244	ENSRNOG00000016269.7	Rpl7l1	ribosomal protein L7-like 1 [Source:RGD Symbol;Acc:1308469]
ENSRNOT00000074814.1	1103	907.979	4425	123.156	ENSRNOG00000048622.1	Sin3b	SIN3 transcription regulator family member B [Source:RGD Symbol;Acc:1587989]
ENSRNOT00000020325.7	1894	1698.98	8274	123.068	ENSRNOG00000014645.7	Aldh7a1	aldehyde dehydrogenase 7 family, member A1 [Source:RGD Symbol;Acc:1308614]
ENSRNOT00000079676.1	1629	1433.98	6976.3	122.942	ENSRNOG00000061612.1	Zfp184	zinc finger protein 184 [Source:RGD Symbol;Acc:1304798]
ENSRNOT00000078562.1	3278	3082.98	14991.5	122.883	ENSRNOG00000061779.1	Man2b2	mannosidase, alpha, class 2B, member 2 [Source:RGD Symbol;Acc:1308840]
ENSRNOT00000055602.5	4668	4472.98	21739	122.818	ENSRNOG00000005958.8	Rrbp1	ribosome binding protein 1 [Source:RGD Symbol;Acc:1306536]
ENSRNOT00000087555.1	2375	2179.98	10590.1	122.762	ENSRNOG00000006148.6	RGD1310352	similar to HTGN29 protein; keratinocytes associated transmembrane protein 2 [Source:RGD Symbol;Acc:1310352]
ENSRNOT00000048923.4	1157	961.979	4672.45	122.743	ENSRNOG00000029549.4	Eci3	enoyl-Coenzyme A delta isomerase 3 [Source:RGD Symbol;Acc:1310224]
ENSRNOT00000026113.7	1014	818.979	3973.25	122.6	ENSRNOG00000019293.7	AABR07006025.1
ENSRNOT00000016520.6	1679	1483.98	7194	122.507	ENSRNOG00000011952.6	Samm50	SAMM50 sorting and assembly machinery component [Source:RGD Symbol;Acc:1303219]
ENSRNOT00000026909.7	1380	1184.98	5738.71	122.383	ENSRNOG00000019813.7	Ppp4c	protein phosphatase 4, catalytic subunit [Source:RGD Symbol;Acc:621225]
ENSRNOT00000026921.6	1299	1103.98	5339.96	122.235	ENSRNOG00000019798.6	Stub1	STIP1 homology and U-box containing protein 1 [Source:RGD Symbol;Acc:1306167]
ENSRNOT00000020681.6	1604	1408.98	6801.55	121.989	ENSRNOG00000014765.6	Vapa	VAMP associated protein A [Source:RGD Symbol;Acc:61803]
ENSRNOT00000022194.7	1788	1592.98	7680.99	121.85	ENSRNOG00000033772.5	Serpinb9	serpin family B member 9 [Source:RGD Symbol;Acc:1549730]
ENSRNOT00000075852.1	2073	1877.98	9054.55	121.841	ENSRNOG00000014445.7	Hp1bp3	heterochromatin protein 1, binding protein 3 [Source:RGD Symbol;Acc:735099]
ENSRNOT00000060444.1	2919	2723.98	13118	121.698	ENSRNOG00000001253.6	Eif3b	eukaryotic translation initiation factor 3, subunit B [Source:RGD Symbol;Acc:1309018]
ENSRNOT00000024413.6	1074	878.979	4229	121.584	ENSRNOG00000017949.6	Mvb12a	multivesicular body subunit 12A [Source:RGD Symbol;Acc:735220]
ENSRNOT00000079494.1	1547	1351.98	6496.48	121.43	ENSRNOG00000050210.2	RT1-CE10	RT1 class I, locus CE10 [Source:RGD Symbol;Acc:1359292]
ENSRNOT00000080887.1	2380	2184.98	10499	121.428	ENSRNOG00000056728.1	G6pd	glucose-6-phosphate dehydrogenase [Source:RGD Symbol;Acc:2645]
ENSRNOT00000014062.4	4381	4185.98	20104	121.368	ENSRNOG00000009935.5	Xpo1	exportin 1 [Source:RGD Symbol;Acc:620517]
ENSRNOT00000034583.6	1404	1208.98	5804.74	121.334	ENSRNOG00000002896.7	Prdx6	peroxiredoxin 6 [Source:RGD Symbol;Acc:71005]
ENSRNOT00000023014.3	1061	865.979	4143	120.9	ENSRNOG00000016866.3	Fhl2	four and a half LIM domains 2 [Source:RGD Symbol;Acc:61963]
ENSRNOT00000041880.3	541	346.71	1658.67	120.896	ENSRNOG00000042499.1	LOC100364435	thymosin, beta 10-like [Source:RGD Symbol;Acc:2321025]
ENSRNOT00000017686.7	1463	1267.98	6064	120.855	ENSRNOG00000012966.7	Acadl	acyl-CoA dehydrogenase, long chain [Source:RGD Symbol;Acc:2011]
ENSRNOT00000093139.1	632	437.119	2090.33	120.846	ENSRNOG00000062298.1	Rpl13a	ribosomal protein L13A [Source:RGD Symbol;Acc:628697]
ENSRNOT00000005432.5	1201	1005.98	4808.74	120.798	ENSRNOG00000004090.5	LOC100361025	protein arginine methyltransferase 1-like [Source:RGD Symbol;Acc:2320935]
ENSRNOT00000065847.3	1043	847.979	4052	120.754	ENSRNOG00000013712.7	Tex261	testis expressed 261 [Source:RGD Symbol;Acc:1305851]
ENSRNOT00000019601.8	3369	3173.98	15149.3	120.616	ENSRNOG00000014343.8	Anln	anillin, actin binding protein [Source:RGD Symbol;Acc:1561367]
ENSRNOT00000067883.2	1259	1063.98	5074.29	120.52	ENSRNOG00000030683.5	Vps26a	VPS26 retromer complex component A [Source:RGD Symbol;Acc:1359254]
ENSRNOT00000085226.1	1147	951.979	4533	120.331	ENSRNOG00000059017.1	AC106292.2
ENSRNOT00000066670.3	5423	5227.98	24886.2	120.294	ENSRNOG00000013589.8	Cxcl12	C-X-C motif chemokine ligand 12 [Source:RGD Symbol;Acc:3651]
ENSRNOT00000007374.6	1670	1474.98	7015	120.188	ENSRNOG00000005492.6	Hpcal1	hippocalcin-like 1 [Source:RGD Symbol;Acc:708375]
ENSRNOT00000076458.2	1008	812.979	3864.37	120.121	ENSRNOG00000020542.8	Krtcap2	keratinocyte associated protein 2 [Source:RGD Symbol;Acc:1308413]
ENSRNOT00000004206.7	384	195.47	928	119.974	ENSRNOG00000003150.7	Mpc2	mitochondrial pyruvate carrier 2 [Source:RGD Symbol;Acc:1563422]
ENSRNOT00000028807.7	1486	1290.98	6125	119.896	ENSRNOG00000021215.7	Rbm8a	RNA binding motif protein 8A [Source:RGD Symbol;Acc:1310099]
ENSRNOT00000046399.6	2546	2350.98	11120	119.529	ENSRNOG00000015177.8	Sun2	Sad1 and UNC84 domain containing 2 [Source:RGD Symbol;Acc:1563141]
ENSRNOT00000001825.5	2484	2288.98	10823	119.488	ENSRNOG00000001349.5	Mcm7	minichromosome maintenance complex component 7 [Source:RGD Symbol;Acc:1303018]
ENSRNOT00000071737.2	1075	879.979	4159	119.436	ENSRNOG00000050578.2	Rheb	Ras homolog, mTORC1 binding [Source:RGD Symbol;Acc:621840]
ENSRNOT00000011907.7	1320	1124.98	5316	119.415	ENSRNOG00000008672.7	Chmp5	charged multivesicular body protein 5 [Source:RGD Symbol;Acc:1305968]
ENSRNOT00000074212.1	4203	4007.98	18939	119.412	ENSRNOG00000010588.8	Tns2	tensin 2 [Source:RGD Symbol;Acc:1310917]
ENSRNOT00000067375.3	3417	3221.98	15199	119.209	ENSRNOG00000038933.4	Spcs3	signal peptidase complex subunit 3 [Source:RGD Symbol;Acc:1588184]
ENSRNOT00000028066.5	2643	2447.98	11542	119.149	ENSRNOG00000020679.6	Icam1	intercellular adhesion molecule 1 [Source:RGD Symbol;Acc:2857]
ENSRNOT00000048125.4	1192	996.979	4699.98	119.132	ENSRNOG00000015733.6	Myl12b	myosin light chain 12B [Source:RGD Symbol;Acc:628855]
ENSRNOT00000092432.1	744	549.038	2587.9	119.114	ENSRNOG00000001009.7	Bri3	brain protein I3 [Source:RGD Symbol;Acc:1309187]
ENSRNOT00000089874.1	1487	1291.98	6079	118.904	ENSRNOG00000058053.1	Ube2n	ubiquitin-conjugating enzyme E2N [Source:RGD Symbol;Acc:621096]
ENSRNOT00000072387.1	873	677.979	3186	118.754	ENSRNOG00000050819.1	Birc5	baculoviral IAP repeat-containing 5 [Source:RGD Symbol;Acc:70499]
ENSRNOT00000051368.4	766	571.019	2682.41	118.711	ENSRNOG00000025731.6	Ptma	prothymosin alpha [Source:RGD Symbol;Acc:61829]
ENSRNOT00000036172.6	2190	1994.98	9370.94	118.703	ENSRNOG00000007921.8	Hnrnpm	heterogeneous nuclear ribonucleoprotein M [Source:RGD Symbol;Acc:620369]
ENSRNOT00000092663.1	1917	1721.98	8088.5	118.702	ENSRNOG00000000520.8	Srsf3	serine and arginine rich splicing factor 3 [Source:RGD Symbol;Acc:1309233]
ENSRNOT00000020693.3	1097	901.979	4225	118.372	ENSRNOG00000014785.3	Ykt6	YKT6 v-SNARE homolog [Source:RGD Symbol;Acc:70897]
ENSRNOT00000039400.5	237	76.5223	358	118.226	ENSRNOG00000024813.5	Mzt1	mitotic spindle organizing protein 1 [Source:RGD Symbol;Acc:1592140]
ENSRNOT00000075480.2	2485	2289.98	10710	118.189	ENSRNOG00000049560.2	Glul	glutamate-ammonia ligase [Source:RGD Symbol;Acc:2710]
ENSRNOT00000074457.3	2157	1961.98	9171.71	118.134	ENSRNOG00000047179.3	Aplp2	amyloid beta precursor like protein 2 [Source:RGD Symbol;Acc:2128]
ENSRNOT00000067974.2	3345	3149.98	14723	118.115	ENSRNOG00000042189.2	Rab31	RAB31, member RAS oncogene family [Source:RGD Symbol;Acc:628598]
ENSRNOT00000093172.1	810	615	2872.47	118.032	ENSRNOG00000000527.6	Mtch1	mitochondrial carrier 1 [Source:RGD Symbol;Acc:1309262]
ENSRNOT00000059467.4	412	221.437	1034	118.002	ENSRNOG00000038902.4	Rbis	ribosomal biogenesis factor [Source:RGD Symbol;Acc:1565641]
ENSRNOT00000091448.1	2275	2079.98	9710.45	117.977	ENSRNOG00000023383.6	Ddx3x	DEAD-box helicase 3, X-linked [Source:RGD Symbol;Acc:1564771]
ENSRNOT00000018462.6	1700	1504.98	7022.24	117.914	ENSRNOG00000013505.6	Vdac2	voltage-dependent anion channel 2 [Source:RGD Symbol;Acc:621576]
ENSRNOT00000075326.2	869	673.979	3144.69	117.91	ENSRNOG00000047914.2	Gng11	G protein subunit gamma 11 [Source:RGD Symbol;Acc:621515]
ENSRNOT00000092083.1	812	617	2875.22	117.762	ENSRNOG00000016560.6	Card19	caspase recruitment domain family, member 19 [Source:RGD Symbol;Acc:1306058]
ENSRNOT00000011373.3	552	357.569	1665.53	117.709	ENSRNOG00000008605.4	Ost4	oligosaccharyltransferase complex subunit 4, non-catalytic [Source:RGD Symbol;Acc:2300150]
ENSRNOT00000014860.6	3768	3572.98	16639	117.683	ENSRNOG00000011150.6	Arsb	arylsulfatase B [Source:RGD Symbol;Acc:2158]
ENSRNOT00000038537.5	5617	5421.98	25228.9	117.587	ENSRNOG00000000567.7	Unc5b	unc-5 netrin receptor B [Source:RGD Symbol;Acc:621756]
ENSRNOT00000038032.3	2874	2678.98	12463	117.563	ENSRNOG00000022507.3	Twf1	twinfilin actin-binding protein 1 [Source:RGD Symbol;Acc:1311872]
ENSRNOT00000023535.5	1921	1725.98	8028	117.541	ENSRNOG00000017359.5	Itm2c	integral membrane protein 2C [Source:RGD Symbol;Acc:1309503]
ENSRNOT00000008321.7	5645	5449.98	25343	117.512	ENSRNOG00000005678.7	Lamb1	laminin subunit beta 1 [Source:RGD Symbol;Acc:1306311]
ENSRNOT00000013570.6	3561	3365.98	15631	117.353	ENSRNOG00000009977.6	Thrap3	thyroid hormone receptor associated protein 3 [Source:RGD Symbol;Acc:1306129]
ENSRNOT00000007414.3	1837	1641.98	7624	117.337	ENSRNOG00000005096.5	Bzw2	basic leucine zipper and W2 domains 2 [Source:RGD Symbol;Acc:621507]
ENSRNOT00000093499.1	1731	1535.98	7128.78	117.286	ENSRNOG00000030118.7	Msn	moesin [Source:RGD Symbol;Acc:621260]
ENSRNOT00000080720.1	210	59.2277	274.792	117.246	ENSRNOG00000060998.1	AABR07029467.2
ENSRNOT00000043754.4	1085	889.979	4128.73	117.234	ENSRNOG00000051179.2	Vps25	vacuolar protein sorting 25 homolog [Source:RGD Symbol;Acc:1584685]
ENSRNOT00000074515.2	2100	1904.98	8837.21	117.231	ENSRNOG00000000204.7	Syncrip	synaptotagmin binding, cytoplasmic RNA interacting protein [Source:RGD Symbol;Acc:1305683]
ENSRNOT00000049255.3	1019	823.979	3822.02	117.218	ENSRNOG00000000340.7	Rtraf	RNA transcription, translation and transport factor [Source:RGD Symbol;Acc:1304704]
ENSRNOT00000003346.4	1868	1672.98	7758	117.186	ENSRNOG00000002433.5	G3bp2	G3BP stress granule assembly factor 2 [Source:RGD Symbol;Acc:1309571]
ENSRNOT00000022400.5	8647	8451.98	39188.5	117.171	ENSRNOG00000016630.6	Tln1	talin 1 [Source:RGD Symbol;Acc:1306247]
ENSRNOT00000075725.2	570	375.398	1739	117.065	ENSRNOG00000047934.2	RGD1566359	similar to RIKEN cDNA B230219D22 [Source:RGD Symbol;Acc:1566359]
ENSRNOT00000068033.1	3065	2869.98	13293	117.048	ENSRNOG00000046955.1	Cbx6	chromobox 6 [Source:RGD Symbol;Acc:1307314]
ENSRNOT00000056041.2	5010	4814.98	22291.8	116.996	ENSRNOG00000007400.7	Srebf2	sterol regulatory element binding transcription factor 2 [Source:RGD Symbol;Acc:1307751]
ENSRNOT00000026280.4	2470	2274.98	10527.6	116.942	ENSRNOG00000019212.4	Tpp1	tripeptidyl peptidase 1 [Source:RGD Symbol;Acc:621296]
ENSRNOT00000028699.4	2012	1816.98	8402.17	116.858	ENSRNOG00000021138.6	Cers2	ceramide synthase 2 [Source:RGD Symbol;Acc:1310059]
ENSRNOT00000004313.5	1548	1352.98	6256	116.849	ENSRNOG00000003172.6	Serpinf1	serpin family F member 1 [Source:RGD Symbol;Acc:631369]
ENSRNOT00000064090.2	363	176.49	816	116.839	ENSRNOG00000020427.7	Borcs8	BLOC-1 related complex subunit 8 [Source:RGD Symbol;Acc:1582941]
ENSRNOT00000086790.1	1949	1753.98	8108	116.817	ENSRNOG00000056940.1	Cited2	Cbp/p300-interacting transactivator, with Glu/Asp-rich carboxy-terminal domain, 2 [Source:RGD Symbol;Acc:620112]
ENSRNOT00000017588.6	553	358.557	1657	116.784	ENSRNOG00000013118.6	Atox1	antioxidant 1 copper chaperone [Source:RGD Symbol;Acc:621684]
ENSRNOT00000073317.2	777	582	2689.53	116.781	ENSRNOG00000049622.2	LOC103690013	H/ACA ribonucleoprotein complex subunit 2 [Source:RGD Symbol;Acc:9459675]
ENSRNOT00000005825.6	1293	1097.98	5072	116.736	ENSRNOG00000004292.6	Sptssa	serine palmitoyltransferase, small subunit A [Source:RGD Symbol;Acc:1565821]
ENSRNOT00000064972.1	1077	881.979	4073	116.701	ENSRNOG00000024818.5	Eva1b	eva-1 homolog B [Source:RGD Symbol;Acc:1308876]
ENSRNOT00000017211.6	3088	2892.98	13355	116.659	ENSRNOG00000012751.7	Tm9sf2	transmembrane 9 superfamily member 2 [Source:RGD Symbol;Acc:1359230]
ENSRNOT00000007181.5	2150	1954.98	9021	116.609	ENSRNOG00000005397.5	Maea	macrophage erythroblast attacher [Source:RGD Symbol;Acc:1309877]
ENSRNOT00000012879.3	1338	1142.98	5273.96	116.605	ENSRNOG00000009513.3	Akr1b1	aldo-keto reductase family 1 member B [Source:RGD Symbol;Acc:2092]
ENSRNOT00000024914.5	2451	2255.98	10401	116.509	ENSRNOG00000018457.6	Ptpa	protein phosphatase 2 phosphatase activator [Source:RGD Symbol;Acc:1308354]
ENSRNOT00000014763.6	1609	1413.98	6519	116.508	ENSRNOG00000011101.6	Twist1	twist family bHLH transcription factor 1 [Source:RGD Symbol;Acc:621455]
ENSRNOT00000081110.1	4093	3897.98	17967	116.481	ENSRNOG00000060694.1	Adam17	ADAM metallopeptidase domain 17 [Source:RGD Symbol;Acc:620404]
ENSRNOT00000013043.6	2562	2366.98	10901.4	116.387	ENSRNOG00000009754.6	Nampt	nicotinamide phosphoribosyltransferase [Source:RGD Symbol;Acc:631365]
ENSRNOT00000040865.6	3887	3691.98	17003.4	116.384	ENSRNOG00000003226.8	Mprip	myosin phosphatase Rho interacting protein [Source:RGD Symbol;Acc:619947]
ENSRNOT00000072917.2	666	471.073	2165	116.142	ENSRNOG00000046585.2	AABR07054370.1	charged multivesicular body protein 4B [Source:NCBI gene;Acc:100359642]
ENSRNOT00000037710.4	2412	2216.98	10176	115.994	ENSRNOG00000022623.4	Ttll12	tubulin tyrosine ligase like 12 [Source:RGD Symbol;Acc:1305319]
ENSRNOT00000013785.6	2280	2084.98	9566	115.944	ENSRNOG00000009889.6	Pgm1	phosphoglucomutase 1 [Source:RGD Symbol;Acc:3316]
ENSRNOT00000064588.4	2443	2247.98	10312.9	115.933	ENSRNOG00000024213.6	Golim4	golgi integral membrane protein 4 [Source:RGD Symbol;Acc:1310948]
ENSRNOT00000048854.6	3388	3192.98	14639.1	115.861	ENSRNOG00000006997.8	App	amyloid beta precursor protein [Source:RGD Symbol;Acc:2139]
ENSRNOT00000086560.1	2205	2009.98	9206.4	115.749	ENSRNOG00000014419.7	Brd7	bromodomain containing 7 [Source:RGD Symbol;Acc:1309891]
ENSRNOT00000019465.7	4085	3889.98	17812.3	115.715	ENSRNOG00000014079.7	Stat1	signal transducer and activator of transcription 1 [Source:RGD Symbol;Acc:3771]
ENSRNOT00000020284.6	723	528.056	2416.89	115.663	ENSRNOG00000014624.6	Selenok	selenoprotein K [Source:RGD Symbol;Acc:1303129]
ENSRNOT00000073846.1	759	564.038	2579	115.548	ENSRNOG00000046109.1	LOC689574	hypothetical protein LOC689574 [Source:RGD Symbol;Acc:1591053]
ENSRNOT00000074544.2	1470	1274.98	5825	115.455	ENSRNOG00000048277.2	AABR07035787.1
ENSRNOT00000028149.7	4166	3970.98	18142.2	115.454	ENSRNOG00000020730.7	Nbr1	NBR1, autophagy cargo receptor [Source:RGD Symbol;Acc:69195]
ENSRNOT00000091702.1	4354	4158.98	18990.4	115.389	ENSRNOG00000059801.1	Lima1	LIM domain and actin binding 1 [Source:RGD Symbol;Acc:1564050]
ENSRNOT00000007711.5	1567	1371.98	6256	115.231	ENSRNOG00000005841.6	Erp44	endoplasmic reticulum protein 44 [Source:RGD Symbol;Acc:1309176]
ENSRNOT00000089814.1	2304	2108.98	9609.98	115.151	ENSRNOG00000056870.1	Gdi1	GDP dissociation inhibitor 1 [Source:RGD Symbol;Acc:2676]
ENSRNOT00000037890.4	1113	917.979	4182.08	115.127	ENSRNOG00000027408.4	Ppid	peptidylprolyl isomerase D [Source:RGD Symbol;Acc:1303174]
ENSRNOT00000081574.1	1314	1118.98	5096.3	115.094	ENSRNOG00000006545.8	Septin7	septin 7 [Source:RGD Symbol;Acc:620469]
ENSRNOT00000079785.1	695	500.073	2276.12	115.022	ENSRNOG00000008676.6	Emp1	epithelial membrane protein 1 [Source:RGD Symbol;Acc:2552]
ENSRNOT00000028095.5	1092	896.979	4081	114.975	ENSRNOG00000020696.5	Pmvk	phosphomevalonate kinase [Source:RGD Symbol;Acc:1310812]
ENSRNOT00000065865.3	3192	2996.98	13618.1	114.829	ENSRNOG00000020130.7	Arhgef1	Rho guanine nucleotide exchange factor 1 [Source:RGD Symbol;Acc:620951]
ENSRNOT00000022214.7	2088	1892.98	8600	114.808	ENSRNOG00000016367.7	Vasp	vasodilator-stimulated phosphoprotein [Source:RGD Symbol;Acc:1311542]
ENSRNOT00000028758.5	1533	1337.98	6078	114.797	ENSRNOG00000021181.5	Sf3b4	splicing factor 3b, subunit 4 [Source:RGD Symbol;Acc:1309667]
ENSRNOT00000014725.6	1530	1334.98	6063	114.771	ENSRNOG00000042359.2	Pigk	phosphatidylinositol glycan anchor biosynthesis, class K [Source:RGD Symbol;Acc:1306753]
ENSRNOT00000005551.4	2025	1829.98	8306	114.7	ENSRNOG00000004143.4	Adipor1	adiponectin receptor 1 [Source:RGD Symbol;Acc:1303151]
ENSRNOT00000003605.7	5656	5460.98	24782	114.679	ENSRNOG00000002680.7	Lamc1	laminin subunit gamma 1 [Source:RGD Symbol;Acc:621052]
ENSRNOT00000014887.5	1427	1231.98	5581.99	114.5	ENSRNOG00000023830.4	Dnase2	deoxyribonuclease 2, lysosomal [Source:RGD Symbol;Acc:621457]
ENSRNOT00000002507.7	2115	1919.98	8694.44	114.436	ENSRNOG00000001827.8	Masp1	mannan-binding lectin serine peptidase 1 [Source:RGD Symbol;Acc:620213]
ENSRNOT00000084294.1	312	132.683	600.618	114.394	ENSRNOG00000061213.1	Mrps36	mitochondrial ribosomal protein S36 [Source:RGD Symbol;Acc:1309315]
ENSRNOT00000055970.4	6584	6388.98	28902	114.318	ENSRNOG00000018309.7	Chd4	chromodomain helicase DNA binding protein 4 [Source:RGD Symbol;Acc:620064]
ENSRNOT00000073967.1	1376	1180.98	5342	114.309	ENSRNOG00000050767.1	Nrn1	neuritin 1 [Source:RGD Symbol;Acc:621586]
ENSRNOT00000014274.4	2045	1849.98	8366	114.28	ENSRNOG00000010482.4	Impa1	inositol monophosphatase 1 [Source:RGD Symbol;Acc:69254]
ENSRNOT00000022047.5	1116	920.979	4161	114.174	ENSRNOG00000016133.5	Sumo1	small ubiquitin-like modifier 1 [Source:RGD Symbol;Acc:1306919]
ENSRNOT00000027809.7	950	754.979	3409	114.107	ENSRNOG00000037247.4	Rras	RAS related [Source:RGD Symbol;Acc:1311443]
ENSRNOT00000063967.3	2465	2269.98	10247.3	114.079	ENSRNOG00000006545.8	Septin7	septin 7 [Source:RGD Symbol;Acc:620469]
ENSRNOT00000033627.3	4122	3926.98	17711	113.973	ENSRNOG00000026842.5	Nnt	nicotinamide nucleotide transhydrogenase [Source:RGD Symbol;Acc:1587346]
ENSRNOT00000079993.1	1670	1474.98	6646.18	113.869	ENSRNOG00000018569.7	Ahcyl1	adenosylhomocysteinase-like 1 [Source:RGD Symbol;Acc:1309768]
ENSRNOT00000008518.5	4432	4236.98	19079	113.794	ENSRNOG00000006247.7	Copa	coatomer protein complex subunit alpha [Source:RGD Symbol;Acc:1310525]
ENSRNOT00000064116.1	1285	1089.98	4908	113.79	ENSRNOG00000003829.6	Ap3s1	adaptor related protein complex 3 subunit sigma 1 [Source:RGD Symbol;Acc:1311115]
ENSRNOT00000026398.5	2262	2066.98	9305	113.762	ENSRNOG00000019450.5	Etf1	eukaryotic translation termination factor 1 [Source:RGD Symbol;Acc:1305712]
ENSRNOT00000078013.1	1127	931.979	4195.34	113.757	ENSRNOG00000009512.6	Esd	esterase D [Source:RGD Symbol;Acc:1592114]
ENSRNOT00000010300.7	1417	1221.98	5497.04	113.68	ENSRNOG00000007504.7	Actr10	actin related protein 10 [Source:RGD Symbol;Acc:1306515]
ENSRNOT00000080663.1	2728	2532.98	11393	113.664	ENSRNOG00000055860.1	Arl8b	ADP-ribosylation factor like GTPase 8B [Source:RGD Symbol;Acc:1562830]
ENSRNOT00000011731.3	3089	2893.98	12994	113.466	ENSRNOG00000026293.2	Jun	Jun proto-oncogene, AP-1 transcription factor subunit [Source:RGD Symbol;Acc:2943]
ENSRNOT00000000532.7	917	721.979	3239.67	113.395	ENSRNOG00000000459.7	Psmb9	proteasome 20S subunit beta 9 [Source:RGD Symbol;Acc:3427]
ENSRNOT00000020304.6	2934	2738.98	12281.4	113.313	ENSRNOG00000026243.5	Ap2a1	adaptor related protein complex 2 subunit alpha 1 [Source:RGD Symbol;Acc:1306254]
ENSRNOT00000066371.3	863	667.979	2995.04	113.307	ENSRNOG00000015437.7	Tmem14c	transmembrane protein 14C [Source:RGD Symbol;Acc:621692]
ENSRNOT00000000586.7	1072	876.979	3931	113.274	ENSRNOG00000000493.7	Snrpc	small nuclear ribonucleoprotein polypeptide C [Source:RGD Symbol;Acc:1306065]
ENSRNOT00000093106.1	1959	1763.98	7903.49	113.225	ENSRNOG00000011572.9	Klc1	kinesin light chain 1 [Source:RGD Symbol;Acc:621411]
ENSRNOT00000024161.5	1351	1155.98	5174.34	113.116	ENSRNOG00000017962.5	Serpinb6a	serpin family B member 6A [Source:RGD Symbol;Acc:735108]
ENSRNOT00000027272.5	1541	1345.98	6024	113.101	ENSRNOG00000020005.6	Map2k2	mitogen activated protein kinase kinase 2 [Source:RGD Symbol;Acc:61888]
ENSRNOT00000009989.3	2231	2035.98	9107	113.037	ENSRNOG00000006870.6	Mtdh	metadherin [Source:RGD Symbol;Acc:620992]
ENSRNOT00000013119.4	1703	1507.98	6737.74	112.911	ENSRNOG00000032832.2	Mmp10	matrix metallopeptidase 10 [Source:RGD Symbol;Acc:620192]
ENSRNOT00000019761.6	2363	2167.98	9660	112.6	ENSRNOG00000014690.6	Pigt	phosphatidylinositol glycan anchor biosynthesis, class T [Source:RGD Symbol;Acc:1307156]
ENSRNOT00000051554.4	1721	1525.98	6798	112.577	ENSRNOG00000030055.4	Vamp3	vesicle-associated membrane protein 3 [Source:RGD Symbol;Acc:61880]
ENSRNOT00000008525.5	1324	1128.98	5027.36	112.531	ENSRNOG00000006359.5	Galk1	galactokinase 1 [Source:RGD Symbol;Acc:1305375]
ENSRNOT00000057177.3	2108	1912.98	8514	112.471	ENSRNOG00000018390.6	Pld3	phospholipase D family, member 3 [Source:RGD Symbol;Acc:1308248]
ENSRNOT00000077799.1	927	731.979	3257.6	112.465	ENSRNOG00000013930.7	Rnf4	ring finger protein 4 [Source:RGD Symbol;Acc:3583]
ENSRNOT00000022201.5	919	723.979	3216	112.256	ENSRNOG00000016383.5	Commd3	COMM domain containing 3 [Source:RGD Symbol;Acc:735116]
ENSRNOT00000031007.6	1963	1767.98	7852	112.233	ENSRNOG00000027514.6	Ube2m	ubiquitin-conjugating enzyme E2M [Source:RGD Symbol;Acc:1307614]
ENSRNOT00000005601.4	2241	2045.98	9083.2	112.19	ENSRNOG00000013141.6	Eno2	enolase 2 [Source:RGD Symbol;Acc:2554]
ENSRNOT00000010556.5	1445	1249.98	5548	112.164	ENSRNOG00000007990.5	Adipor2	adiponectin receptor 2 [Source:RGD Symbol;Acc:1307891]
ENSRNOT00000080109.1	1886	1690.98	7497.68	112.049	ENSRNOG00000052990.1	Cers5	ceramide synthase 5 [Source:RGD Symbol;Acc:1311597]
ENSRNOT00000021286.5	2171	1975.98	8759	112.019	ENSRNOG00000015753.6	Epn1	Epsin 1 [Source:RGD Symbol;Acc:619772]
ENSRNOT00000010811.7	2890	2694.98	11934	111.905	ENSRNOG00000007393.7	Ndrg1	N-myc downstream regulated 1 [Source:RGD Symbol;Acc:1307303]
ENSRNOT00000093558.1	603	408.202	1806.36	111.827	ENSRNOG00000019578.7	Rps16	ribosomal protein S16 [Source:RGD Symbol;Acc:621031]
ENSRNOT00000015186.5	1482	1286.98	5693	111.786	ENSRNOG00000010958.5	Prdx3	peroxiredoxin 3 [Source:RGD Symbol;Acc:620040]
ENSRNOT00000002533.7	1471	1275.98	5643	111.76	ENSRNOG00000001849.7	Mapk1	mitogen activated protein kinase 1 [Source:RGD Symbol;Acc:70500]
ENSRNOT00000078946.1	415	224.264	991.784	111.757	ENSRNOG00000057092.1	Slfn4	schlafen 4 [Source:RGD Symbol;Acc:620455]
ENSRNOT00000055176.3	3267	3071.98	13573.2	111.656	ENSRNOG00000002818.7	Eftud2	elongation factor Tu GTP binding domain containing 2 [Source:RGD Symbol;Acc:1560116]
ENSRNOT00000045326.3	3512	3316.98	14649	111.605	ENSRNOG00000034015.3	Capn2	calpain 2 [Source:RGD Symbol;Acc:2268]
ENSRNOT00000018169.5	1056	860.979	3802.15	111.598	ENSRNOG00000013545.7	Polr2e	RNA polymerase II subunit E [Source:RGD Symbol;Acc:1589817]
ENSRNOT00000087452.1	699	504.073	2225	111.546	ENSRNOG00000059381.1	Mrps6	mitochondrial ribosomal protein S6 [Source:RGD Symbol;Acc:2322928]
ENSRNOT00000003077.5	6514	6318.98	27887	111.525	ENSRNOG00000002244.5	Pdgfra	platelet derived growth factor receptor alpha [Source:RGD Symbol;Acc:3284]
ENSRNOT00000038138.4	1406	1210.98	5343.33	111.505	ENSRNOG00000020527.5	Drap1	Dr1 associated protein 1 [Source:RGD Symbol;Acc:1308477]
ENSRNOT00000004942.5	3435	3239.98	14290	111.457	ENSRNOG00000003691.5	Tmed7	transmembrane p24 trafficking protein 7 [Source:RGD Symbol;Acc:727954]
ENSRNOT00000008184.6	6286	6090.98	26863	111.451	ENSRNOG00000042980.2	Adam19	ADAM metallopeptidase domain 19 [Source:RGD Symbol;Acc:1585017]
ENSRNOT00000005374.5	1628	1432.98	6315.76	111.379	ENSRNOG00000003864.5	Gipc1	GIPC PDZ domain containing family, member 1 [Source:RGD Symbol;Acc:68338]
ENSRNOT00000027957.7	2617	2421.98	10672.1	111.351	ENSRNOG00000051344.2	Psme3	proteasome activator subunit 3 [Source:RGD Symbol;Acc:1306996]
ENSRNOT00000026224.2	974	778.979	3428.7	111.23	ENSRNOG00000019302.3	Stx4	syntaxin 4 [Source:RGD Symbol;Acc:621019]
ENSRNOT00000092554.1	259	91.8615	404.296	111.22	ENSRNOG00000053813.2	Nkap	NFKB activating protein [Source:RGD Symbol;Acc:1565955]
ENSRNOT00000006566.6	3926	3730.98	16415.2	111.184	ENSRNOG00000046159.2	Gns	glucosamine (N-acetyl)-6-sulfatase [Source:RGD Symbol;Acc:1305877]
ENSRNOT00000001261.6	950	754.979	3320	111.127	ENSRNOG00000000954.7	Polr1d	RNA polymerase I and III subunit D [Source:RGD Symbol;Acc:1564358]
ENSRNOT00000004947.7	694	499.073	2194	111.094	ENSRNOG00000003724.7	Mrpl27	mitochondrial ribosomal protein L27 [Source:RGD Symbol;Acc:1309090]
ENSRNOT00000017868.5	2426	2230.98	9801	111.018	ENSRNOG00000011763.5	Serp1	stress-associated endoplasmic reticulum protein 1 [Source:RGD Symbol;Acc:620790]
ENSRNOT00000023741.7	4264	4068.98	17869	110.977	ENSRNOG00000017195.7	Ctr9	CTR9 homolog, Paf1/RNA polymerase II complex component [Source:RGD Symbol;Acc:1311097]
ENSRNOT00000079707.1	732	537.038	2357.48	110.933	ENSRNOG00000047287.2	Nucks1	nuclear casein kinase and cyclin-dependent kinase substrate 1 [Source:RGD Symbol;Acc:620993]
ENSRNOT00000023514.5	2523	2327.98	10208	110.81	ENSRNOG00000017426.5	Rragc	Ras-related GTP binding C [Source:RGD Symbol;Acc:1311760]
ENSRNOT00000061878.4	3250	3054.98	13390	110.762	ENSRNOG00000006130.7	Rab5b	RAB5B, member RAS oncogene family [Source:RGD Symbol;Acc:1306489]
ENSRNOT00000013400.6	2743	2547.98	11157.9	110.663	ENSRNOG00000009781.8	Dync1i2	dynein cytoplasmic 1 intermediate chain 2 [Source:RGD Symbol;Acc:620174]
ENSRNOT00000082159.1	1116	920.979	4030.51	110.593	ENSRNOG00000056398.1	AABR07036855.1
ENSRNOT00000067860.3	253	87.5289	382	110.288	ENSRNOG00000012089.7	Cstf3	cleavage stimulation factor subunit 3 [Source:RGD Symbol;Acc:1305901]
ENSRNOT00000009866.5	839	643.979	2809.52	110.25	ENSRNOG00000007512.5	Srp14	signal recognition particle 14 [Source:RGD Symbol;Acc:1308506]
ENSRNOT00000047861.4	1294	1098.98	4792.76	110.208	ENSRNOG00000029197.4	Diablo	diablo, IAP-binding mitochondrial protein [Source:RGD Symbol;Acc:1310885]
ENSRNOT00000065339.2	5884	5688.98	24808.1	110.199	ENSRNOG00000005580.6	Itgb4	integrin subunit beta 4 [Source:RGD Symbol;Acc:2928]
ENSRNOT00000013933.6	2004	1808.98	7881	110.095	ENSRNOG00000010176.6	Map2k1	mitogen activated protein kinase kinase 1 [Source:RGD Symbol;Acc:70495]
ENSRNOT00000028143.3	1628	1432.98	6223	109.743	ENSRNOG00000020723.3	Pten	phosphatase and tensin homolog [Source:RGD Symbol;Acc:61995]
ENSRNOT00000073082.1	1891	1695.98	7365	109.741	ENSRNOG00000049219.1	Rnf187	ring finger protein 187 [Source:RGD Symbol;Acc:1308636]
ENSRNOT00000018603.5	1354	1158.98	5033	109.741	ENSRNOG00000013889.6	Tmed3	transmembrane p24 trafficking protein 3 [Source:RGD Symbol;Acc:1303327]
ENSRNOT00000046126.3	2142	1946.98	8451	109.689	ENSRNOG00000019456.6	Kars	lysyl-tRNA synthetase [Source:RGD Symbol;Acc:1359653]
ENSRNOT00000016237.3	2456	2260.98	9809.41	109.639	ENSRNOG00000011771.3	Ptp4a1	protein tyrosine phosphatase 4A1 [Source:RGD Symbol;Acc:61970]
ENSRNOT00000039186.3	1456	1260.98	5469.1	109.604	ENSRNOG00000025940.3	Mettl9	methyltransferase like 9 [Source:RGD Symbol;Acc:2311609]
ENSRNOT00000086019.1	1422	1226.98	5316	109.488	ENSRNOG00000055082.1	Maz	MYC associated zinc finger protein [Source:RGD Symbol;Acc:1594632]
ENSRNOT00000038649.6	2948	2752.98	11913	109.354	ENSRNOG00000024629.6	Hadha	hydroxyacyl-CoA dehydrogenase trifunctional multienzyme complex subunit alpha [Source:RGD Symbol;Acc:620512]
ENSRNOT00000065997.1	1326	1130.98	4894	109.352	ENSRNOG00000009992.6	Rabggtb	Rab geranylgeranyltransferase subunit beta [Source:RGD Symbol;Acc:3530]
ENSRNOT00000047633.2	1183	987.979	4272.85	109.292	ENSRNOG00000018939.7	Rexo2	RNA exonuclease 2 [Source:RGD Symbol;Acc:1304874]
ENSRNOT00000075917.1	1949	1753.98	7581	109.225	ENSRNOG00000007728.8	Gsdmd	gasdermin D [Source:RGD Symbol;Acc:1307261]
ENSRNOT00000007637.2	1938	1742.98	7531.32	109.194	ENSRNOG00000005811.2	LOC688655	similar to heat shock protein 8 [Source:RGD Symbol;Acc:1586445]
ENSRNOT00000046746.3	2945	2749.98	11875.6	109.13	ENSRNOG00000018524.6	Ezr	ezrin [Source:RGD Symbol;Acc:621161]
ENSRNOT00000017422.6	670	475.073	2051	109.1	ENSRNOG00000012778.6	Magoh	mago homolog, exon junction complex subunit [Source:RGD Symbol;Acc:1305174]
ENSRNOT00000039225.6	1089	893.979	3856.44	109.013	ENSRNOG00000027540.6	Fam102b	family with sequence similarity 102, member B [Source:RGD Symbol;Acc:1310037]
ENSRNOT00000009839.4	4141	3945.98	17004	108.897	ENSRNOG00000006803.5	Dnajc10	DnaJ heat shock protein family (Hsp40) member C10 [Source:RGD Symbol;Acc:1307813]
ENSRNOT00000000253.4	1750	1554.98	6694	108.788	ENSRNOG00000000236.7	Zfp207	zinc finger protein 207 [Source:RGD Symbol;Acc:1308121]
ENSRNOT00000080424.1	381	192.682	829	108.726	ENSRNOG00000058289.1	AABR07027575.1
ENSRNOT00000066674.2	2083	1887.98	8119	108.673	ENSRNOG00000002848.7	Maoa	monoamine oxidase A [Source:RGD Symbol;Acc:61898]
ENSRNOT00000065625.1	539	344.71	1480.99	108.572	ENSRNOG00000042126.1	Lsm5	LSM5 homolog, U6 small nuclear RNA and mRNA degradation associated [Source:RGD Symbol;Acc:1308655]
ENSRNOT00000015250.7	2839	2643.98	11343.1	108.416	ENSRNOG00000011421.7	Smap2	small ArfGAP2 [Source:RGD Symbol;Acc:1308418]
ENSRNOT00000019486.4	1777	1581.98	6777	108.257	ENSRNOG00000013977.4	Bzw1	basic leucine zipper and W2 domains 1 [Source:RGD Symbol;Acc:735129]
ENSRNOT00000024517.6	1615	1419.98	6082	108.239	ENSRNOG00000018117.6	Ndufv1	NADH:ubiquinone oxidoreductase core subunit V1 [Source:RGD Symbol;Acc:1359247]
ENSRNOT00000073005.1	5086	4890.98	20933	108.157	ENSRNOG00000050323.1	Srsf1	serine and arginine rich splicing factor 1 [Source:RGD Symbol;Acc:1587490]
ENSRNOT00000010579.7	950	754.979	3231	108.148	ENSRNOG00000007743.7	Mgst1	microsomal glutathione S-transferase 1 [Source:RGD Symbol;Acc:70927]
ENSRNOT00000006223.5	1221	1025.98	4390.25	108.136	ENSRNOG00000004474.5	Klhdc2	kelch domain containing 2 [Source:RGD Symbol;Acc:1306504]
ENSRNOT00000014859.8	3294	3098.98	13231.8	107.899	ENSRNOG00000010989.8	Ipo5	importin 5 [Source:RGD Symbol;Acc:1308715]
ENSRNOT00000029279.4	605	410.188	1750.6	107.851	ENSRNOG00000027028.4	Lamtor4	late endosomal/lysosomal adaptor, MAPK and MTOR activator 4 [Source:RGD Symbol;Acc:1309735]
ENSRNOT00000028475.7	509	315.225	1343.89	107.736	ENSRNOG00000020975.7	Mrpl49	mitochondrial ribosomal protein L49 [Source:RGD Symbol;Acc:1309920]
ENSRNOT00000022495.7	635	440.119	1872	107.487	ENSRNOG00000016723.7	Phpt1	phosphohistidine phosphatase 1 [Source:RGD Symbol;Acc:1311355]
ENSRNOT00000016758.8	1040	844.979	3593.83	107.481	ENSRNOG00000011932.8	Snrpa1	small nuclear ribonucleoprotein polypeptide A' [Source:RGD Symbol;Acc:2320494]
ENSRNOT00000043559.4	931	735.979	3129.21	107.445	ENSRNOG00000003049.7	Hsd17b10	hydroxysteroid (17-beta) dehydrogenase 10 [Source:RGD Symbol;Acc:69231]
ENSRNOT00000040229.3	1656	1460.98	6203	107.294	ENSRNOG00000037162.3	Slbp	stem-loop binding protein [Source:RGD Symbol;Acc:1584682]
ENSRNOT00000076585.2	1854	1658.98	7037.68	107.203	ENSRNOG00000015787.8	P3h4	prolyl 3-hydroxylase family member 4 (non-enzymatic) [Source:RGD Symbol;Acc:620767]
ENSRNOT00000005694.5	870	674.979	2861	107.114	ENSRNOG00000004312.5	Tmbim4	transmembrane BAX inhibitor motif containing 4 [Source:RGD Symbol;Acc:735173]
ENSRNOT00000036910.5	4509	4313.98	18283	107.1	ENSRNOG00000018823.7	Nisch	nischarin [Source:RGD Symbol;Acc:1306950]
ENSRNOT00000015971.7	2632	2436.98	10327.9	107.098	ENSRNOG00000011910.7	Hnrnpr	heterogeneous nuclear ribonucleoprotein R [Source:RGD Symbol;Acc:631348]
ENSRNOT00000087718.1	2557	2361.98	10004.7	107.04	ENSRNOG00000000314.7	Sec63	SEC63 homolog, protein translocation regulator [Source:RGD Symbol;Acc:1304984]
ENSRNOT00000018005.7	873	677.979	2869	106.938	ENSRNOG00000013386.7	Psmb5	proteasome 20S subunit beta 5 [Source:RGD Symbol;Acc:61879]
ENSRNOT00000021864.2	409	218.682	925	106.892	ENSRNOG00000016322.2	Camk2n1	calcium/calmodulin-dependent protein kinase II inhibitor 1 [Source:RGD Symbol;Acc:708430]
ENSRNOT00000074938.1	2130	1934.98	8171	106.713	ENSRNOG00000050570.1	Nrbp1	nuclear receptor binding protein 1 [Source:RGD Symbol;Acc:1589575]
ENSRNOT00000027818.5	925	729.979	3082	106.694	ENSRNOG00000020474.6	Pin1	peptidylprolyl cis/trans isomerase, NIMA-interacting 1 [Source:RGD Symbol;Acc:1310299]
ENSRNOT00000087065.1	1441	1245.98	5257.1	106.624	ENSRNOG00000020643.7	Bub3	BUB3 mitotic checkpoint protein [Source:RGD Symbol;Acc:1306654]
ENSRNOT00000026040.5	1684	1488.98	6280	106.583	ENSRNOG00000019047.6	Ola1	Obg-like ATPase 1 [Source:RGD Symbol;Acc:1307982]
ENSRNOT00000090254.1	378	189.976	800.932	106.541	ENSRNOG00000057667.1	AC124874.2
ENSRNOT00000019555.6	585	390.309	1645.4	106.532	ENSRNOG00000013930.7	Rnf4	ring finger protein 4 [Source:RGD Symbol;Acc:3583]
ENSRNOT00000013914.4	3598	3402.98	14344	106.52	ENSRNOG00000009689.4	Api5	apoptosis inhibitor 5 [Source:RGD Symbol;Acc:1309772]
ENSRNOT00000016768.4	2782	2586.98	10900	106.476	ENSRNOG00000011951.4	Plk2	polo-like kinase 2 [Source:RGD Symbol;Acc:620760]
ENSRNOT00000090381.1	1072	876.979	3692.72	106.408	ENSRNOG00000007650.5	Cd63	Cd63 molecule [Source:RGD Symbol;Acc:62080]
ENSRNOT00000018194.6	1463	1267.98	5337	106.366	ENSRNOG00000013381.6	Tsg101	tumor susceptibility 101 [Source:RGD Symbol;Acc:3909]
ENSRNOT00000075610.2	2437	2241.98	9434	106.337	ENSRNOG00000010947.8	Mmp14	matrix metallopeptidase 14 [Source:RGD Symbol;Acc:620198]
ENSRNOT00000016191.5	2410	2214.98	9319	106.321	ENSRNOG00000011981.6	Slc39a13	solute carrier family 39 member 13 [Source:RGD Symbol;Acc:1304695]
ENSRNOT00000071426.2	384	195.47	822	106.27	ENSRNOG00000047796.2	Pcbd2	pterin-4 alpha-carbinolamine dehydratase 2 [Source:RGD Symbol;Acc:1590239]
ENSRNOT00000028787.8	2021	1825.98	7677	106.246	ENSRNOG00000021203.8	Atl3	atlastin GTPase 3 [Source:RGD Symbol;Acc:1309871]
ENSRNOT00000013600.4	1102	906.979	3811	106.184	ENSRNOG00000010184.4	Brk1	BRICK1 subunit of SCAR/WAVE actin nucleating complex [Source:RGD Symbol;Acc:1598136]
ENSRNOT00000085821.1	1838	1642.98	6899.17	106.117	ENSRNOG00000046698.2	Gps1	G protein pathway suppressor 1 [Source:RGD Symbol;Acc:621532]
ENSRNOT00000030491.5	2211	2015.98	8455.68	105.994	ENSRNOG00000022273.6	Rfk	riboflavin kinase [Source:RGD Symbol;Acc:1549748]
ENSRNOT00000089040.1	1565	1369.98	5740	105.881	ENSRNOG00000060571.1	Tmem189	transmembrane protein 189 [Source:RGD Symbol;Acc:1309093]
ENSRNOT00000071917.2	1008	812.979	3406	105.873	ENSRNOG00000046330.2	AABR07029581.1
ENSRNOT00000046886.4	1539	1343.98	5628	105.823	ENSRNOG00000031387.4	Dazap1	DAZ associated protein 1 [Source:RGD Symbol;Acc:1305280]
ENSRNOT00000046155.6	2787	2591.98	10852	105.803	ENSRNOG00000017023.8	Tcf25	transcription factor 25 [Source:RGD Symbol;Acc:1309054]
ENSRNOT00000017252.6	1445	1249.98	5229.87	105.732	ENSRNOG00000046357.2	Adh5	alcohol dehydrogenase 5 (class III), chi polypeptide [Source:RGD Symbol;Acc:2292706]
ENSRNOT00000017740.6	1392	1196.98	5006.39	105.696	ENSRNOG00000013255.6	Dnajc8	DnaJ heat shock protein family (Hsp40) member C8 [Source:RGD Symbol;Acc:1306024]
ENSRNOT00000071801.2	2888	2692.98	11260.3	105.666	ENSRNOG00000050190.3	Eng	endoglin [Source:RGD Symbol;Acc:1593188]
ENSRNOT00000004969.6	2917	2721.98	11371	105.568	ENSRNOG00000003703.6	Mcm6	minichromosome maintenance complex component 6 [Source:RGD Symbol;Acc:61967]
ENSRNOT00000072429.2	2682	2486.98	10385	105.524	ENSRNOG00000046891.2	Hk1	hexokinase 1 [Source:RGD Symbol;Acc:2796]
ENSRNOT00000072795.2	466	273.084	1138.64	105.368	ENSRNOG00000060344.1	AABR07073045.1	40S ribosomal protein S25-like [Source:NCBI gene;Acc:100911371]
ENSRNOT00000084271.1	3052	2856.98	11901.5	105.272	ENSRNOG00000014336.7	Mcm5	minichromosome maintenance complex component 5 [Source:RGD Symbol;Acc:1306616]
ENSRNOT00000008509.6	3247	3051.98	12713.6	105.271	ENSRNOG00000005736.6	Eif1ax	eukaryotic translation initiation factor 1A, X-linked [Source:RGD Symbol;Acc:1560198]
ENSRNOT00000013899.5	2691	2495.98	10392	105.215	ENSRNOG00000009963.5	Ctps1	CTP synthase 1 [Source:RGD Symbol;Acc:1311060]
ENSRNOT00000079116.1	3475	3279.98	13643.4	105.116	ENSRNOG00000003120.5	Prelp	proline and arginine rich end leucine rich repeat protein [Source:RGD Symbol;Acc:620226]
ENSRNOT00000009923.6	2226	2030.98	8445.65	105.086	ENSRNOG00000007134.6	Strap	serine/threonine kinase receptor associated protein [Source:RGD Symbol;Acc:1311114]
ENSRNOT00000083935.1	2303	2107.98	8760	105.016	ENSRNOG00000036833.4	Zfp385a	zinc finger protein 385A [Source:RGD Symbol;Acc:1593784]
ENSRNOT00000017998.5	1278	1082.98	4500	105.005	ENSRNOG00000012616.5	Ppt1	palmitoyl-protein thioesterase 1 [Source:RGD Symbol;Acc:61994]
ENSRNOT00000049170.5	1899	1703.98	7080.2	105.002	ENSRNOG00000028956.5	Mbd3	methyl-CpG binding domain protein 3 [Source:RGD Symbol;Acc:1307389]
ENSRNOT00000019174.5	1348	1152.98	4789.63	104.978	ENSRNOG00000014183.5	Gnaq	G protein subunit alpha q [Source:RGD Symbol;Acc:620770]
ENSRNOT00000083188.1	1946	1750.98	7273.39	104.972	ENSRNOG00000059538.1	Clec2g	C-type lectin domain family 2, member G [Source:RGD Symbol;Acc:1563148]
ENSRNOT00000021156.6	1712	1516.98	6299.38	104.939	ENSRNOG00000015423.7	Ccna2	cyclin A2 [Source:RGD Symbol;Acc:621059]
ENSRNOT00000073020.2	258	91.1314	378	104.819	ENSRNOG00000049032.2	AABR07029573.1
ENSRNOT00000088732.1	3515	3319.98	13749	104.654	ENSRNOG00000059744.1	Atxn7l3b	ataxin 7-like 3B [Source:RGD Symbol;Acc:2301984]
ENSRNOT00000082628.1	2769	2573.98	10656	104.618	ENSRNOG00000060912.1	Qars1	glutaminyl-tRNA synthetase 1 [Source:RGD Symbol;Acc:1359448]
ENSRNOT00000026313.7	917	721.979	2988	104.586	ENSRNOG00000019439.7	Polr2g	RNA polymerase II subunit G [Source:RGD Symbol;Acc:621284]
ENSRNOT00000054966.4	3422	3226.98	13350.4	104.548	ENSRNOG00000036696.4	Hgs	hepatocyte growth factor-regulated tyrosine kinase substrate [Source:RGD Symbol;Acc:69225]
ENSRNOT00000085311.1	1538	1342.98	5554.7	104.523	ENSRNOG00000016452.7	Creb3	cAMP responsive element binding protein 3 [Source:RGD Symbol;Acc:1308831]
ENSRNOT00000083528.1	7074	6878.98	28448.6	104.509	ENSRNOG00000005434.7	Sptbn1	spectrin, beta, non-erythrocytic 1 [Source:RGD Symbol;Acc:727922]
ENSRNOT00000074626.2	3422	3226.98	13337.4	104.446	ENSRNOG00000048043.2	F2r	coagulation factor II (thrombin) receptor [Source:RGD Symbol;Acc:2586]
ENSRNOT00000005127.6	2159	1963.98	8117	104.442	ENSRNOG00000003743.7	Dars	aspartyl-tRNA synthetase [Source:RGD Symbol;Acc:621167]
ENSRNOT00000023429.3	1206	1010.98	4171.46	104.271	ENSRNOG00000017405.7	Raly	RALY heterogeneous nuclear ribonucleoprotein [Source:RGD Symbol;Acc:1307228]
ENSRNOT00000007276.5	2011	1815.98	7491.96	104.256	ENSRNOG00000005256.5	Zc3h15	zinc finger CCCH-type containing 15 [Source:RGD Symbol;Acc:1359234]
ENSRNOT00000013398.8	2049	1853.98	7644.56	104.2	ENSRNOG00000009756.8	Pacsin2	protein kinase C and casein kinase substrate in neurons 2 [Source:RGD Symbol;Acc:69411]
ENSRNOT00000016051.5	1062	866.979	3571.39	104.099	ENSRNOG00000011949.5	Ndufb5	NADH:ubiquinone oxidoreductase subunit B5 [Source:RGD Symbol;Acc:1305909]
ENSRNOT00000019570.6	759	564.038	2322.34	104.048	ENSRNOG00000025810.5	Grcc10	gene rich cluster, C10 gene [Source:RGD Symbol;Acc:2318975]
ENSRNOT00000054960.3	1147	951.979	3913	103.873	ENSRNOG00000036691.3	Mcrip1	MAPK regulated co-repressor interacting protein 1 [Source:RGD Symbol;Acc:1311925]
ENSRNOT00000055289.2	1161	965.979	3967.85	103.802	ENSRNOG00000036841.3	Cbx5	chromobox 5 [Source:RGD Symbol;Acc:1306619]
ENSRNOT00000064254.2	3228	3032.98	12455.9	103.783	ENSRNOG00000019534.7	Ap2a2	adaptor related protein complex 2 subunit alpha 2 [Source:RGD Symbol;Acc:71015]
ENSRNOT00000005815.6	839	643.979	2644.53	103.776	ENSRNOG00000004401.6	Mrpl13	mitochondrial ribosomal protein L13 [Source:RGD Symbol;Acc:1359587]
ENSRNOT00000010380.7	548	353.628	1452	103.762	ENSRNOG00000007784.7	Bloc1s1	biogenesis of lysosomal organelles complex-1, subunit 1 [Source:RGD Symbol;Acc:1307564]
ENSRNOT00000014772.6	1473	1277.98	5246	103.734	ENSRNOG00000010813.6	Tspan14	tetraspanin 14 [Source:RGD Symbol;Acc:1305714]
ENSRNOT00000017243.7	3266	3070.98	12574.7	103.475	ENSRNOG00000011922.7	Stt3b	STT3 oligosaccharyltransferase complex catalytic subunit B [Source:RGD Symbol;Acc:1311563]
ENSRNOT00000003728.7	1216	1020.98	4178.79	103.431	ENSRNOG00000002781.7	Kdsr	3-ketodihydrosphingosine reductase [Source:RGD Symbol;Acc:1307775]
ENSRNOT00000088461.1	1635	1439.98	5890.75	103.379	ENSRNOG00000014076.7	Mbnl1	muscleblind-like splicing regulator 1 [Source:RGD Symbol;Acc:628668]
ENSRNOT00000014508.3	2575	2379.98	9703	103.027	ENSRNOG00000010557.3	Smarcd2	SWI/SNF related, matrix associated, actin dependent regulator of chromatin, subfamily d, member 2 [Source:RGD Symbol;Acc:69289]
ENSRNOT00000045153.3	1223	1027.98	4190.94	103.026	ENSRNOG00000031367.4	Hprt1	hypoxanthine phosphoribosyltransferase 1 [Source:RGD Symbol;Acc:2826]
ENSRNOT00000010386.7	1457	1261.98	5141	102.947	ENSRNOG00000007788.7	Glod4	glyoxalase domain containing 4 [Source:RGD Symbol;Acc:1307010]
ENSRNOT00000061233.4	3651	3455.98	14072	102.897	ENSRNOG00000019282.7	Ubqln1	ubiquilin 1 [Source:RGD Symbol;Acc:620745]
ENSRNOT00000088481.1	2844	2648.98	10776.3	102.804	ENSRNOG00000008165.5	Tpx2	TPX2, microtubule nucleation factor [Source:RGD Symbol;Acc:1311894]
ENSRNOT00000064272.3	1062	866.979	3524.26	102.725	ENSRNOG00000026109.6	Prmt1	protein arginine methyltransferase 1 [Source:RGD Symbol;Acc:62020]
ENSRNOT00000080410.1	2497	2301.98	9354.69	102.694	ENSRNOG00000015514.7	Bcat1	branched chain amino acid transaminase 1 [Source:RGD Symbol;Acc:2195]
ENSRNOT00000013331.6	1325	1129.98	4590.91	102.671	ENSRNOG00000009811.6	Cnih1	cornichon family AMPA receptor auxiliary protein 1 [Source:RGD Symbol;Acc:1312030]
ENSRNOT00000072870.2	498	304.422	1236	102.603	ENSRNOG00000046883.2	Mydgf	myeloid-derived growth factor [Source:RGD Symbol;Acc:1589603]
ENSRNOT00000011808.4	1241	1045.98	4245	102.559	ENSRNOG00000022657.3	Tmem97	transmembrane protein 97 [Source:RGD Symbol;Acc:1307423]
ENSRNOT00000026249.5	1210	1014.98	4118.44	102.54	ENSRNOG00000019326.5	Cfdp1	craniofacial development protein 1 [Source:RGD Symbol;Acc:735080]
ENSRNOT00000019795.4	1672	1476.98	5985	102.402	ENSRNOG00000014604.6	Sigmar1	sigma non-opioid intracellular receptor 1 [Source:RGD Symbol;Acc:68364]
ENSRNOT00000014559.5	2173	1977.98	8015.12	102.402	ENSRNOG00000010797.5	Esm1	endothelial cell-specific molecule 1 [Source:RGD Symbol;Acc:71013]
ENSRNOT00000066253.2	969	773.979	3130.24	102.204	ENSRNOG00000001062.6	Kmt5a	lysine methyltransferase 5A [Source:RGD Symbol;Acc:1587560]
ENSRNOT00000028875.7	2517	2321.98	9389.66	102.19	ENSRNOG00000009351.6	Srp68	signal recognition particle 68 [Source:RGD Symbol;Acc:1305376]
ENSRNOT00000012996.6	2427	2231.98	9017	102.092	ENSRNOG00000009625.6	Dpysl2	dihydropyrimidinase-like 2 [Source:RGD Symbol;Acc:2517]
ENSRNOT00000027616.6	2425	2229.98	9007	102.07	ENSRNOG00000020298.6	Bag3	Bcl2-associated athanogene 3 [Source:RGD Symbol;Acc:1307794]
ENSRNOT00000082110.1	285	111.202	449	102.036	ENSRNOG00000057285.1	AABR07021544.2
ENSRNOT00000015468.5	2911	2715.98	10953	101.912	ENSRNOG00000011592.5	Lrp10	LDL receptor related protein 10 [Source:RGD Symbol;Acc:1310471]
ENSRNOT00000088549.1	3159	2963.98	11944	101.834	ENSRNOG00000004912.7	Itgav	integrin subunit alpha V [Source:RGD Symbol;Acc:1310613]
ENSRNOT00000038176.5	9880	9684.98	38996	101.751	ENSRNOG00000028137.5	Mki67	marker of proliferation Ki-67 [Source:RGD Symbol;Acc:1305476]
ENSRNOT00000045357.3	5309	5113.98	20590	101.746	ENSRNOG00000025528.5	Efr3a	EFR3 homolog A [Source:RGD Symbol;Acc:1305976]
ENSRNOT00000093206.1	767	572.019	2302.42	101.717	ENSRNOG00000006644.8	Kdm4c	lysine demethylase 4C [Source:RGD Symbol;Acc:1307528]
ENSRNOT00000070984.2	1380	1184.98	4769	101.703	ENSRNOG00000045740.2	Tmx3	thioredoxin-related transmembrane protein 3 [Source:RGD Symbol;Acc:1592777]
ENSRNOT00000027917.7	1418	1222.98	4919.35	101.65	ENSRNOG00000043007.3	Rcn3	reticulocalbin 3 [Source:RGD Symbol;Acc:1359365]
ENSRNOT00000013353.6	1857	1661.98	6681.46	101.593	ENSRNOG00000009960.8	Puf60	poly-U binding splicing factor 60 [Source:RGD Symbol;Acc:621674]
ENSRNOT00000020822.6	3859	3663.98	14729.1	101.588	ENSRNOG00000015415.6	Rhoq	ras homolog family member Q [Source:RGD Symbol;Acc:621626]
ENSRNOT00000089612.1	3130	2934.98	11786	101.48	ENSRNOG00000060154.1	Ddx23	DEAD-box helicase 23 [Source:RGD Symbol;Acc:1308685]
ENSRNOT00000016265.5	1396	1200.98	4822	101.464	ENSRNOG00000011944.5	Snx10	sorting nexin 10 [Source:RGD Symbol;Acc:1305782]
ENSRNOT00000000650.6	1045	849.979	3411	101.413	ENSRNOG00000000541.6	Glo1	glyoxalase 1 [Source:RGD Symbol;Acc:2702]
ENSRNOT00000016885.5	831	635.979	2552	101.404	ENSRNOG00000012582.5	Eif4ebp1	eukaryotic translation initiation factor 4E binding protein 1 [Source:RGD Symbol;Acc:620259]
ENSRNOT00000025213.5	759	564.038	2262	101.345	ENSRNOG00000018647.5	Mrpl20	mitochondrial ribosomal protein L20 [Source:RGD Symbol;Acc:1588219]
ENSRNOT00000025281.2	1086	890.979	3573	101.341	ENSRNOG00000018556.3	Tomm40	translocase of outer mitochondrial membrane 40 [Source:RGD Symbol;Acc:1303022]
ENSRNOT00000041237.5	1827	1631.98	6530.12	101.117	ENSRNOG00000031421.5	Eif1a	eukaryotic translation initiation factor 1A [Source:RGD Symbol;Acc:1306331]
ENSRNOT00000027525.6	2356	2160.98	8643	101.072	ENSRNOG00000020281.6	Kif22	kinesin family member 22 [Source:RGD Symbol;Acc:1311886]
ENSRNOT00000037030.5	1029	833.979	3334.24	101.032	ENSRNOG00000024967.5	Uqcrb	ubiquinol-cytochrome c reductase binding protein [Source:RGD Symbol;Acc:1311971]
ENSRNOT00000004272.4	2111	1915.98	7636	100.715	ENSRNOG00000003203.4	Hexim1	HEXIM P-TEFb complex subunit 1 [Source:RGD Symbol;Acc:1559851]
ENSRNOT00000007558.5	1672	1476.98	5885	100.691	ENSRNOG00000005276.6	Csnk2a1	casein kinase 2 alpha 1 [Source:RGD Symbol;Acc:621663]
ENSRNOT00000052076.4	2142	1946.98	7756	100.669	ENSRNOG00000032776.4	Srp54a	signal recognition particle 54A [Source:RGD Symbol;Acc:621390]
ENSRNOT00000019620.4	1255	1059.98	4221	100.632	ENSRNOG00000014270.4	Rer1	retention in endoplasmic reticulum sorting receptor 1 [Source:RGD Symbol;Acc:1306324]
ENSRNOT00000079824.1	3669	3473.98	13827.2	100.583	ENSRNOG00000056756.1	Actn1	actinin, alpha 1 [Source:RGD Symbol;Acc:70907]
ENSRNOT00000020322.5	2079	1883.98	7498	100.574	ENSRNOG00000015020.7	Idh1	isocitrate dehydrogenase (NADP(+)) 1 [Source:RGD Symbol;Acc:2862]
ENSRNOT00000092068.1	2828	2632.98	10477	100.556	ENSRNOG00000056297.1	Fmnl3	formin-like 3 [Source:RGD Symbol;Acc:1583854]
ENSRNOT00000026949.5	3760	3564.98	14181.3	100.525	ENSRNOG00000019875.6	Matr3	matrin 3 [Source:RGD Symbol;Acc:3052]
ENSRNOT00000005803.6	1497	1301.98	5179	100.522	ENSRNOG00000004301.6	Dcaf13	DDB1 and CUL4 associated factor 13 [Source:RGD Symbol;Acc:1308458]
ENSRNOT00000026481.3	3307	3111.98	12378	100.515	ENSRNOG00000019451.6	Smtn	smoothelin [Source:RGD Symbol;Acc:1310216]
ENSRNOT00000007300.5	1934	1738.98	6916	100.503	ENSRNOG00000005249.5	Snx6	sorting nexin 6 [Source:RGD Symbol;Acc:1304647]
ENSRNOT00000065313.3	3331	3135.98	12467	100.463	ENSRNOG00000043094.3	Oxct1	3-oxoacid CoA transferase 1 [Source:RGD Symbol;Acc:1584008]
ENSRNOT00000025955.4	920	724.979	2880	100.389	ENSRNOG00000019178.4	Taf10	TATA-box binding protein associated factor 10 [Source:RGD Symbol;Acc:1305907]
ENSRNOT00000065137.2	805	610	2423	100.379	ENSRNOG00000042460.2	Hmga2	high mobility group AT-hook 2 [Source:RGD Symbol;Acc:620617]
ENSRNOT00000016876.7	834	638.979	2536.11	100.3	ENSRNOG00000011732.7	Psmb7	proteasome 20S subunit beta 7 [Source:RGD Symbol;Acc:621093]
ENSRNOT00000026567.5	911	715.979	2840	100.239	ENSRNOG00000019572.5	Lsm4	LSM4 homolog, U6 small nuclear RNA and mRNA degradation associated [Source:RGD Symbol;Acc:1306808]
ENSRNOT00000078282.1	2458	2262.98	8975	100.224	ENSRNOG00000056150.1	Purb	purine rich element binding protein B [Source:RGD Symbol;Acc:1559465]
ENSRNOT00000010127.5	1335	1139.98	4518	100.154	ENSRNOG00000007613.5	C1qtnf5	C1q and TNF related 5 [Source:RGD Symbol;Acc:1308802]
ENSRNOT00000023485.4	1353	1157.98	4588	100.125	ENSRNOG00000017416.4	Ppic	peptidylprolyl isomerase C [Source:RGD Symbol;Acc:1303221]
ENSRNOT00000000742.5	2178	1982.98	7854	100.09	ENSRNOG00000000604.5	Hdac2	histone deacetylase 2 [Source:RGD Symbol;Acc:619976]
ENSRNOT00000035486.4	2783	2587.98	10244.9	100.038	ENSRNOG00000025459.4	Mars1	methionyl-tRNA synthetase 1 [Source:RGD Symbol;Acc:1305321]
ENSRNOT00000024224.4	2309	2113.98	8365	99.9962	ENSRNOG00000017977.4	Smpd1	sphingomyelin phosphodiesterase 1 [Source:RGD Symbol;Acc:1549719]
ENSRNOT00000011855.5	1348	1152.98	4561.53	99.9787	ENSRNOG00000008490.5	Cwc15	CWC15 spliceosome-associated protein [Source:RGD Symbol;Acc:1310669]
ENSRNOT00000024264.8	2605	2409.98	9532.38	99.9555	ENSRNOG00000017852.8	Nars1	asparaginyl-tRNA synthetase 1 [Source:RGD Symbol;Acc:1307238]
ENSRNOT00000026760.4	4428	4232.98	16742	99.9492	ENSRNOG00000019742.5	Stat3	signal transducer and activator of transcription 3 [Source:RGD Symbol;Acc:3772]
ENSRNOT00000079106.1	2191	1995.98	7888.87	99.8796	ENSRNOG00000021824.5	Dnajb1	DnaJ heat shock protein family (Hsp40) member B1 [Source:RGD Symbol;Acc:1304725]
ENSRNOT00000004460.6	1471	1275.98	5043	99.8766	ENSRNOG00000003345.6	AABR07038690.1
ENSRNOT00000025018.4	1049	853.979	3375	99.8723	ENSRNOG00000018391.4	Cdk2ap2	cyclin-dependent kinase 2 associated protein 2 [Source:RGD Symbol;Acc:1588883]
ENSRNOT00000014065.7	2575	2379.98	9405.43	99.8674	ENSRNOG00000010584.7	Tmem123	transmembrane protein 123 [Source:RGD Symbol;Acc:1305625]
ENSRNOT00000017138.6	1051	855.979	3380	99.7865	ENSRNOG00000028585.5	Tceal8	transcription elongation factor A like 8 [Source:RGD Symbol;Acc:1359631]
ENSRNOT00000010318.7	1836	1640.98	6476.16	99.7316	ENSRNOG00000007775.7	Cmpk1	cytidine/uridine monophosphate kinase 1 [Source:RGD Symbol;Acc:1310116]
ENSRNOT00000067780.3	1783	1587.98	6259	99.6044	ENSRNOG00000042838.3	Junb	JunB proto-oncogene, AP-1 transcription factor subunit [Source:RGD Symbol;Acc:2944]
ENSRNOT00000090727.1	4188	3992.98	15733	99.5709	ENSRNOG00000060775.1	Lmo7	LIM domain 7 [Source:RGD Symbol;Acc:1302984]
ENSRNOT00000000749.6	727	532.038	2092	99.3658	ENSRNOG00000000610.6	Cisd1	CDGSH iron sulfur domain 1 [Source:RGD Symbol;Acc:1309529]
ENSRNOT00000039572.3	1296	1100.98	4329	99.3635	ENSRNOG00000023079.3	Nras	NRAS proto-oncogene, GTPase [Source:RGD Symbol;Acc:3205]
ENSRNOT00000070978.2	1317	1121.98	4407	99.2605	ENSRNOG00000048834.2	Plin3	perilipin 3 [Source:RGD Symbol;Acc:1595854]
ENSRNOT00000011123.5	617	422.133	1657	99.1953	ENSRNOG00000008309.5	Rpa3	replication protein A3 [Source:RGD Symbol;Acc:1306810]
ENSRNOT00000006357.5	1342	1146.98	4502	99.1901	ENSRNOG00000004659.5	Creld2	cysteine-rich with EGF-like domains 2 [Source:RGD Symbol;Acc:1310614]
ENSRNOT00000041493.3	4083	3887.98	15257	99.1661	ENSRNOG00000031364.3	Kif1c	kinesin family member 1C [Source:RGD Symbol;Acc:70928]
ENSRNOT00000015931.6	2715	2519.98	9879	99.0682	ENSRNOG00000011891.6	Atp6v1b2	ATPase H+ transporting V1 subunit B2 [Source:RGD Symbol;Acc:620284]
ENSRNOT00000091499.1	1598	1402.98	5495	98.9771	ENSRNOG00000061128.1	Pelo	pelota mRNA surveillance and ribosome rescue factor [Source:RGD Symbol;Acc:1359591]
ENSRNOT00000093355.1	657	462.104	1807.33	98.8363	ENSRNOG00000052343.3	Eif4e	eukaryotic translation initiation factor 4E [Source:RGD Symbol;Acc:69647]
ENSRNOT00000045384.5	865	669.979	2618	98.7476	ENSRNOG00000029862.5	Spc24	SPC24 component of NDC80 kinetochore complex [Source:RGD Symbol;Acc:1307631]
ENSRNOT00000044613.4	4686	4490.98	17548	98.7426	ENSRNOG00000010944.6	Hyou1	hypoxia up-regulated 1 [Source:RGD Symbol;Acc:621146]
ENSRNOT00000073950.3	14279	14084	55022.9	98.7271	ENSRNOG00000006178.8	Dync1h1	dynein cytoplasmic 1 heavy chain 1 [Source:RGD Symbol;Acc:2511]
ENSRNOT00000009563.2	2376	2180.98	8519	98.7087	ENSRNOG00000007152.2	Bhlhe40	basic helix-loop-helix family, member e40 [Source:RGD Symbol;Acc:68439]
ENSRNOT00000006402.5	2048	1852.98	7230	98.6021	ENSRNOG00000004681.5	Eny2	ENY2, transcription and export complex 2 subunit [Source:RGD Symbol;Acc:1596439]
ENSRNOT00000050232.3	1347	1151.98	4493	98.5621	ENSRNOG00000008178.6	Nxn	nucleoredoxin [Source:RGD Symbol;Acc:1310489]
ENSRNOT00000021840.4	8787	8591.98	33463	98.4215	ENSRNOG00000014997.4	Igf2r	insulin-like growth factor 2 receptor [Source:RGD Symbol;Acc:2871]
ENSRNOT00000013738.6	1449	1253.98	4881.86	98.3814	ENSRNOG00000010204.6	Tmem9	transmembrane protein 9 [Source:RGD Symbol;Acc:1307922]
ENSRNOT00000066892.4	816	621	2417.07	98.3594	ENSRNOG00000000665.7	Pitpnb	phosphatidylinositol transfer protein, beta [Source:RGD Symbol;Acc:620143]
ENSRNOT00000091210.1	3728	3532.98	13737.1	98.2592	ENSRNOG00000061058.1	Csde1	cold shock domain containing E1 [Source:RGD Symbol;Acc:619726]
ENSRNOT00000023379.4	1503	1307.98	5083.11	98.2081	ENSRNOG00000017352.4	Ctdnep1	CTD nuclear envelope phosphatase 1 [Source:RGD Symbol;Acc:1310172]
ENSRNOT00000078947.1	1569	1373.98	5339.19	98.2005	ENSRNOG00000046472.2	Arfgap3	ADP-ribosylation factor GTPase activating protein 3 [Source:RGD Symbol;Acc:1560066]
ENSRNOT00000014384.6	2016	1820.98	7073	98.156	ENSRNOG00000010768.6	Kpna4	karyopherin subunit alpha 4 [Source:RGD Symbol;Acc:1311483]
ENSRNOT00000032972.4	1873	1677.98	6514	98.1024	ENSRNOG00000017259.7	Tacc3	transforming, acidic coiled-coil containing protein 3 [Source:RGD Symbol;Acc:1302948]
ENSRNOT00000058434.2	4130	3934.98	15271.9	98.0776	ENSRNOG00000030418.3	Tmem47	transmembrane protein 47 [Source:RGD Symbol;Acc:1564799]
ENSRNOT00000085355.1	907	711.979	2753.52	97.7326	ENSRNOG00000012630.6	Rhoc	ras homolog family member C [Source:RGD Symbol;Acc:1304965]
ENSRNOT00000015213.6	1122	926.979	3585	97.7322	ENSRNOG00000011384.6	Aimp1	aminoacyl tRNA synthetase complex-interacting multifunctional protein 1 [Source:RGD Symbol;Acc:620466]
ENSRNOT00000036258.5	1384	1188.98	4598	97.7266	ENSRNOG00000022189.6	Htatip2	HIV-1 Tat interactive protein 2 [Source:RGD Symbol;Acc:1309941]
ENSRNOT00000064611.3	195	50.5564	195.258	97.6003	ENSRNOG00000016469.8	Fxyd2	FXYD domain-containing ion transport regulator 2 [Source:RGD Symbol;Acc:2173]
ENSRNOT00000005677.3	1952	1756.98	6781	97.5316	ENSRNOG00000004111.3	Soat1	sterol O-acyltransferase 1 [Source:RGD Symbol;Acc:621641]
ENSRNOT00000028132.2	2640	2444.98	9436.17	97.5302	ENSRNOG00000020716.7	Axl	Axl receptor tyrosine kinase [Source:RGD Symbol;Acc:620028]
ENSRNOT00000067405.2	2226	2030.98	7837.61	97.5206	ENSRNOG00000043436.3	Micu1	mitochondrial calcium uptake 1 [Source:RGD Symbol;Acc:735033]
ENSRNOT00000004319.3	1437	1241.98	4792	97.5036	ENSRNOG00000003223.3	Degs1	delta(4)-desaturase, sphingolipid 1 [Source:RGD Symbol;Acc:70917]
ENSRNOT00000080351.1	2039	1843.98	7106	97.384	ENSRNOG00000057284.1	Cenpb	centromere protein B [Source:RGD Symbol;Acc:1304794]
ENSRNOT00000080342.1	2376	2180.98	8398.95	97.3177	ENSRNOG00000018529.7	Csnk1g2	casein kinase 1, gamma 2 [Source:RGD Symbol;Acc:621407]
ENSRNOT00000018877.7	3112	2916.98	11232	97.3065	ENSRNOG00000013963.7	Il6st	interleukin 6 signal transducer [Source:RGD Symbol;Acc:2903]
ENSRNOT00000015845.7	4148	3952.98	15204	97.1967	ENSRNOG00000011526.7	Pcsk6	proprotein convertase subtilisin/kexin type 6 [Source:RGD Symbol;Acc:3246]
ENSRNOT00000041717.4	2220	2024.98	7779	97.0781	ENSRNOG00000005257.7	Prkaca	protein kinase cAMP-activated catalytic subunit alpha [Source:RGD Symbol;Acc:3389]
ENSRNOT00000057807.3	2269	2073.98	7962.64	97.0222	ENSRNOG00000037998.3	Snw1	SNW domain containing 1 [Source:RGD Symbol;Acc:1561926]
ENSRNOT00000008980.6	2610	2414.98	9268	96.9819	ENSRNOG00000006364.7	Dld	dihydrolipoamide dehydrogenase [Source:RGD Symbol;Acc:735073]
ENSRNOT00000084870.1	793	598	2293	96.8994	ENSRNOG00000051450.1	Abracl	ABRA C-terminal like [Source:RGD Symbol;Acc:1583256]
ENSRNOT00000023060.5	2066	1870.98	7171.3	96.8606	ENSRNOG00000017073.5	Ca9	carbonic anhydrase 9 [Source:RGD Symbol;Acc:1306426]
ENSRNOT00000086275.1	1484	1288.98	4939	96.8303	ENSRNOG00000055111.1	AABR07000658.2	cyclin B2-like [Source:NCBI gene;Acc:100364016]
ENSRNOT00000037844.3	2754	2558.98	9798	96.7584	ENSRNOG00000023896.4	Dusp6	dual specificity phosphatase 6 [Source:RGD Symbol;Acc:70978]
ENSRNOT00000064288.3	1480	1284.98	4918.66	96.7318	ENSRNOG00000037765.4	Lims1	LIM zinc finger domain containing 1 [Source:RGD Symbol;Acc:1560732]
ENSRNOT00000066121.1	1282	1086.98	4156.57	96.6346	ENSRNOG00000042037.1	Smim7	small integral membrane protein 7 [Source:RGD Symbol;Acc:1588793]
ENSRNOT00000027693.2	1442	1246.98	4757	96.4034	ENSRNOG00000020385.3	Fads3	fatty acid desaturase 3 [Source:RGD Symbol;Acc:628876]
ENSRNOT00000041925.4	1234	1038.98	3954.59	96.1861	ENSRNOG00000033010.4	Akr1c12	aldo-keto reductase family 1, member C12 [Source:RGD Symbol;Acc:1359406]
ENSRNOT00000011330.6	1158	962.979	3665	96.1779	ENSRNOG00000008236.6	Decr1	2,4-dienoyl-CoA reductase 1 [Source:RGD Symbol;Acc:70999]
ENSRNOT00000005961.5	2539	2343.98	8912	96.0815	ENSRNOG00000004481.5	Adss	adenylosuccinate synthase [Source:RGD Symbol;Acc:1310508]
ENSRNOT00000022054.6	1111	915.979	3481.59	96.0528	ENSRNOG00000038905.4	AABR07048397.1
ENSRNOT00000007595.7	1639	1443.98	5484.64	95.9854	ENSRNOG00000004973.7	Ppp2r5c	protein phosphatase 2, regulatory subunit B', gamma [Source:RGD Symbol;Acc:1585097]
ENSRNOT00000065565.2	453	260.424	989	95.9697	ENSRNOG00000042653.2	Ndufaf8	NADH:ubiquinone oxidoreductase complex assembly factor 8 [Source:RGD Symbol;Acc:1590963]
ENSRNOT00000016376.5	4387	4191.98	15918.3	95.9611	ENSRNOG00000011945.7	Cyfip1	cytoplasmic FMR1 interacting protein 1 [Source:RGD Symbol;Acc:1310332]
ENSRNOT00000055259.3	2599	2403.98	9128	95.954	ENSRNOG00000009990.6	Zranb2	zinc finger RANBP2-type containing 2 [Source:RGD Symbol;Acc:61854]
ENSRNOT00000032047.5	1743	1547.98	5870	95.8277	ENSRNOG00000024470.5	Lman1	lectin, mannose-binding, 1 [Source:RGD Symbol;Acc:71020]
ENSRNOT00000083890.1	3888	3692.98	14002	95.8143	ENSRNOG00000059344.1	Tpcn1	two pore segment channel 1 [Source:RGD Symbol;Acc:708494]
ENSRNOT00000064013.1	2867	2671.98	10130	95.8064	ENSRNOG00000018755.6	Acss2	acyl-CoA synthetase short-chain family member 2 [Source:RGD Symbol;Acc:1305489]
ENSRNOT00000068020.2	2117	1921.98	7281.83	95.7436	ENSRNOG00000008064.7	Naga	alpha-N-acetylgalactosaminidase [Source:RGD Symbol;Acc:1306025]
ENSRNOT00000055988.3	3485	3289.98	12464	95.7377	ENSRNOG00000022877.6	Poldip3	DNA polymerase delta interacting protein 3 [Source:RGD Symbol;Acc:1311073]
ENSRNOT00000059564.4	2139	1943.98	7360.64	95.6847	ENSRNOG00000018456.7	LOC100911664	uncharacterized LOC100911664 [Source:RGD Symbol;Acc:6491729]
ENSRNOT00000004241.4	1498	1302.98	4931.76	95.6496	ENSRNOG00000003120.5	Prelp	proline and arginine rich end leucine rich repeat protein [Source:RGD Symbol;Acc:620226]
ENSRNOT00000085214.1	4801	4605.98	17429.9	95.6294	ENSRNOG00000002393.7	Eprs	glutamyl-prolyl-tRNA synthetase [Source:RGD Symbol;Acc:1310952]
ENSRNOT00000027868.7	2086	1890.98	7147.84	95.5226	ENSRNOG00000020513.7	Becn1	beclin 1 [Source:RGD Symbol;Acc:620190]
ENSRNOT00000082121.1	1127	931.979	3518.3	95.3992	ENSRNOG00000019302.3	Stx4	syntaxin 4 [Source:RGD Symbol;Acc:621019]
ENSRNOT00000014510.3	715	520.056	1963	95.3869	ENSRNOG00000010875.3	Fam241a	family with sequence similarity 241 member A [Source:RGD Symbol;Acc:1593351]
ENSRNOT00000091464.1	1336	1140.98	4304.49	95.3372	ENSRNOG00000012999.7	Phb2	prohibitin 2 [Source:RGD Symbol;Acc:620203]
ENSRNOT00000067518.1	1348	1152.98	4343	95.189	ENSRNOG00000003747.6	Get3	guided entry of tail-anchored proteins factor 3, ATPase [Source:RGD Symbol;Acc:1307906]
ENSRNOT00000079414.1	1623	1427.98	5375.19	95.1241	ENSRNOG00000008283.7	B4galt5	beta-1,4-galactosyltransferase 5 [Source:RGD Symbol;Acc:1310062]
ENSRNOT00000009497.5	3747	3551.98	13368	95.1074	ENSRNOG00000007177.5	Poglut3	protein O-glucosyltransferase 3 [Source:RGD Symbol;Acc:1562027]
ENSRNOT00000016184.7	1504	1308.98	4923.35	95.0488	ENSRNOG00000012138.7	Rbmxl1	RBMX like 1 [Source:RGD Symbol;Acc:1306751]
ENSRNOT00000005124.7	1692	1496.98	5626	94.9735	ENSRNOG00000003853.7	Scoc	short coiled-coil protein [Source:RGD Symbol;Acc:1311860]
ENSRNOT00000082508.1	1959	1763.98	6629	94.967	ENSRNOG00000057102.1	Pafah1b2	platelet-activating factor acetylhydrolase 1b, catalytic subunit 2 [Source:RGD Symbol;Acc:620332]
ENSRNOT00000022231.6	3261	3065.98	11519	94.9432	ENSRNOG00000016316.6	Mcm2	minichromosome maintenance complex component 2 [Source:RGD Symbol;Acc:1305577]
ENSRNOT00000046490.3	1755	1559.98	5860.52	94.9371	ENSRNOG00000010756.7	Tp53	tumor protein p53 [Source:RGD Symbol;Acc:3889]
ENSRNOT00000000092.6	1467	1271.98	4770	94.7669	ENSRNOG00000000081.6	Antxr2	ANTXR cell adhesion molecule 2 [Source:RGD Symbol;Acc:1561294]
ENSRNOT00000024306.5	3065	2869.98	10758	94.7264	ENSRNOG00000017730.6	Psmd1	proteasome 26S subunit, non-ATPase 1 [Source:RGD Symbol;Acc:621669]
ENSRNOT00000018122.5	1542	1346.98	5048	94.7058	ENSRNOG00000013201.5	Tex264	testis expressed 264 [Source:RGD Symbol;Acc:1359353]
ENSRNOT00000006570.5	1876	1680.98	6296.7	94.6606	ENSRNOG00000004813.5	Rtcb	RNA 2',3'-cyclic phosphate and 5'-OH ligase [Source:RGD Symbol;Acc:1303261]
ENSRNOT00000057745.3	5304	5108.98	19134.1	94.6436	ENSRNOG00000008415.6	Nab2	Ngfi-A binding protein 2 [Source:RGD Symbol;Acc:1311712]
ENSRNOT00000047889.3	258	91.1314	341	94.5593	ENSRNOG00000031769.3	Chchd7	coiled-coil-helix-coiled-coil-helix domain containing 7 [Source:RGD Symbol;Acc:1592689]
ENSRNOT00000050535.5	855	659.979	2469.26	94.5487	ENSRNOG00000034233.6	Fyttd1	forty-two-three domain containing 1 [Source:RGD Symbol;Acc:1306899]
ENSRNOT00000060980.3	1608	1412.98	5283.5	94.4941	ENSRNOG00000000723.7	RT1-CE5	RT1 class I, locus CE5 [Source:RGD Symbol;Acc:1595868]
ENSRNOT00000001921.4	2750	2554.98	9553.61	94.4927	ENSRNOG00000001417.5	Plod3	procollagen-lysine, 2-oxoglutarate 5-dioxygenase 3 [Source:RGD Symbol;Acc:631339]
ENSRNOT00000060111.4	4318	4122.98	15411.6	94.4618	ENSRNOG00000030715.6	Cfh	complement factor H [Source:RGD Symbol;Acc:620428]
ENSRNOT00000089193.1	1251	1055.98	3944	94.3843	ENSRNOG00000061684.1	Ndufa9	NADH:ubiquinone oxidoreductase subunit A9 [Source:RGD Symbol;Acc:1307307]
ENSRNOT00000017319.5	660	465.088	1737	94.3806	ENSRNOG00000012722.5	Ppdpf	pancreatic progenitor cell differentiation and proliferation factor [Source:RGD Symbol;Acc:1310660]
ENSRNOT00000087143.1	2473	2277.98	8489.03	94.1731	ENSRNOG00000052289.1	Ptdss1	phosphatidylserine synthase 1 [Source:RGD Symbol;Acc:1308949]
ENSRNOT00000027815.6	1479	1283.98	4783.61	94.149	ENSRNOG00000020500.6	Scamp3	secretory carrier membrane protein 3 [Source:RGD Symbol;Acc:68351]
ENSRNOT00000002738.5	2868	2672.98	9953	94.0972	ENSRNOG00000001989.6	Alcam	activated leukocyte cell adhesion molecule [Source:RGD Symbol;Acc:619972]
ENSRNOT00000027585.2	540	345.71	1285	93.931	ENSRNOG00000020354.2	Mrpl23	mitochondrial ribosomal protein L23 [Source:RGD Symbol;Acc:68343]
ENSRNOT00000064614.2	855	659.979	2452.85	93.92	ENSRNOG00000025404.5	Dppa4	developmental pluripotency associated 4 [Source:RGD Symbol;Acc:1595070]
ENSRNOT00000087033.1	1770	1574.98	5848.73	93.8436	ENSRNOG00000005387.6	Rbm3	RNA binding motif protein 3 [Source:RGD Symbol;Acc:620145]
ENSRNOT00000028210.5	1806	1610.98	5978	93.7744	ENSRNOG00000020791.5	Ube2q1	ubiquitin conjugating enzyme E2 Q1 [Source:RGD Symbol;Acc:1305305]
ENSRNOT00000040329.5	1977	1781.98	6611.42	93.7585	ENSRNOG00000030058.5	LOC100359600	karyopherin alpha 2-like [Source:RGD Symbol;Acc:2325125]
ENSRNOT00000066199.3	3323	3127.98	11590	93.6349	ENSRNOG00000043370.3	Fubp1	far upstream element binding protein 1 [Source:RGD Symbol;Acc:1591892]
ENSRNOT00000015179.7	5270	5074.98	18803.9	93.6334	ENSRNOG00000010765.7	Vcl	vinculin [Source:RGD Symbol;Acc:1311217]
ENSRNOT00000037160.3	1482	1286.98	4766.69	93.5973	ENSRNOG00000028448.4	Elovl1	ELOVL fatty acid elongase 1 [Source:RGD Symbol;Acc:1587151]
ENSRNOT00000056199.2	1454	1258.98	4659.32	93.5238	ENSRNOG00000020667.7	Shisa5	shisa family member 5 [Source:RGD Symbol;Acc:1359661]
ENSRNOT00000064114.3	1524	1328.98	4918	93.5166	ENSRNOG00000019428.7	Higd1a	HIG1 hypoxia inducible domain family, member 1A [Source:RGD Symbol;Acc:620215]
ENSRNOT00000044608.5	1938	1742.98	6447.95	93.4862	ENSRNOG00000034066.5	Hspa8	heat shock protein family A (Hsp70) member 8 [Source:RGD Symbol;Acc:621725]
ENSRNOT00000010674.5	2433	2237.98	8279	93.4846	ENSRNOG00000007213.5	Yars1	tyrosyl-tRNA synthetase 1 [Source:RGD Symbol;Acc:1307616]
ENSRNOT00000071922.2	996	800.979	2961.91	93.4479	ENSRNOG00000047185.2	Eif3i	eukaryotic translation initiation factor 3, subunit I [Source:RGD Symbol;Acc:1584560]
ENSRNOT00000026507.5	717	522.056	1929.36	93.3933	ENSRNOG00000019551.5	Psmb6	proteasome 20S subunit beta 6 [Source:RGD Symbol;Acc:61881]
ENSRNOT00000084168.1	1476	1280.98	4729.94	93.3109	ENSRNOG00000060288.1	LOC100365062	eukaryotic translation initiation factor 3, subunit 6 48kDa-like [Source:RGD Symbol;Acc:2319808]
ENSRNOT00000014383.6	1355	1159.98	4280	93.2421	ENSRNOG00000010550.6	Trappc3	trafficking protein particle complex 3 [Source:RGD Symbol;Acc:1309135]
ENSRNOT00000008932.5	960	764.979	2822.14	93.2281	ENSRNOG00000006593.5	Grpel1	GrpE-like 1, mitochondrial [Source:RGD Symbol;Acc:70947]
ENSRNOT00000024473.5	879	683.979	2523	93.2165	ENSRNOG00000018186.5	Lamtor5	late endosomal/lysosomal adaptor, MAPK and MTOR activator 5 [Source:RGD Symbol;Acc:1305005]
ENSRNOT00000002510.6	3339	3143.98	11592.3	93.1769	ENSRNOG00000001833.6	Mcm4	minichromosome maintenance complex component 4 [Source:RGD Symbol;Acc:3060]
ENSRNOT00000073247.2	873	677.979	2496	93.0351	ENSRNOG00000048812.2	Gpx1	glutathione peroxidase 1 [Source:RGD Symbol;Acc:2729]
ENSRNOT00000005070.5	1044	848.979	3125	93.0189	ENSRNOG00000003802.5	Pttg1	PTTG1 regulator of sister chromatid separation, securin [Source:RGD Symbol;Acc:68359]
ENSRNOT00000025592.6	1096	900.979	3316	93.0075	ENSRNOG00000018783.6	Bcas2	BCAS2, pre-mRNA processing factor [Source:RGD Symbol;Acc:1306485]
ENSRNOT00000093366.1	2086	1890.98	6953.15	92.9208	ENSRNOG00000059406.2	Ier5	immediate early response 5 [Source:RGD Symbol;Acc:69252]
ENSRNOT00000033148.3	2320	2124.98	7811.36	92.8945	ENSRNOG00000012084.5	Xpnpep1	X-prolyl aminopeptidase 1 [Source:RGD Symbol;Acc:621274]
ENSRNOT00000058560.3	2249	2053.98	7549.4	92.8827	ENSRNOG00000002926.5	Uap1	UDP-N-acetylglucosamine pyrophosphorylase 1 [Source:RGD Symbol;Acc:1561967]
ENSRNOT00000084446.1	2606	2410.98	8860.15	92.8679	ENSRNOG00000029735.5	Pid1	phosphotyrosine interaction domain containing 1 [Source:RGD Symbol;Acc:1560766]
ENSRNOT00000067846.3	3114	2918.98	10712.5	92.7425	ENSRNOG00000043210.4	Ppp3r1	protein phosphatase 3, regulatory subunit B, alpha [Source:RGD Symbol;Acc:69230]
ENSRNOT00000018864.5	2107	1911.98	7011.87	92.6764	ENSRNOG00000013783.5	Efhd2	EF-hand domain family, member D2 [Source:RGD Symbol;Acc:1307585]
ENSRNOT00000017224.6	2092	1896.98	6956.37	92.6699	ENSRNOG00000012865.6	Parp3	poly (ADP-ribose) polymerase family, member 3 [Source:RGD Symbol;Acc:1305189]
ENSRNOT00000015495.5	3961	3765.98	13810	92.6689	ENSRNOG00000011339.6	Slk	STE20-like kinase [Source:RGD Symbol;Acc:3780]
ENSRNOT00000004753.5	4264	4068.98	14912.1	92.613	ENSRNOG00000003463.8	Srebf1	sterol regulatory element binding transcription factor 1 [Source:RGD Symbol;Acc:69423]
ENSRNOT00000025203.6	1884	1688.98	6187	92.5708	ENSRNOG00000018604.6	Tufm	Tu translation elongation factor, mitochondrial [Source:RGD Symbol;Acc:1305501]
ENSRNOT00000005996.4	2081	1885.98	6901	92.4684	ENSRNOG00000004515.4	Pes1	pescadillo ribosomal biogenesis factor 1 [Source:RGD Symbol;Acc:1559814]
ENSRNOT00000057117.2	444	251.723	920.944	92.4545	ENSRNOG00000051404.1	AABR07014242.1
ENSRNOT00000050446.3	444	251.723	920.944	92.4545	ENSRNOG00000057207.1	AABR07014239.1
ENSRNOT00000049848.1	1755	1559.98	5704	92.4015	ENSRNOG00000007249.4	Cdkn1b	cyclin-dependent kinase inhibitor 1B [Source:RGD Symbol;Acc:69062]
ENSRNOT00000039306.4	2635	2439.98	8921.28	92.3973	ENSRNOG00000025023.4	Stat6	signal transducer and activator of transcription 6 [Source:RGD Symbol;Acc:1309063]
ENSRNOT00000073107.1	378	189.976	694.212	92.3447	ENSRNOG00000050560.1	Polr2i	RNA polymerase II subunit I [Source:RGD Symbol;Acc:1309395]
ENSRNOT00000015811.6	693	498.073	1817	92.1893	ENSRNOG00000011865.6	Ciao2b	cytosolic iron-sulfur assembly component 2B [Source:RGD Symbol;Acc:1585802]
ENSRNOT00000087604.1	756	561.038	2046.61	92.1852	ENSRNOG00000058658.1	Mtch2	mitochondrial carrier 2 [Source:RGD Symbol;Acc:1308080]
ENSRNOT00000037016.6	1126	930.979	3395.94	92.1804	ENSRNOG00000023375.6	Rab34	RAB34, member RAS oncogene family [Source:RGD Symbol;Acc:1305058]
ENSRNOT00000012287.6	2067	1871.98	6826.98	92.1607	ENSRNOG00000008744.6	Cops2	COP9 signalosome subunit 2 [Source:RGD Symbol;Acc:628791]
ENSRNOT00000027721.6	1496	1300.98	4744	92.1494	ENSRNOG00000020452.7	Nsmce4a	NSE4 homolog A, SMC5-SMC6 complex component [Source:RGD Symbol;Acc:1309025]
ENSRNOT00000044446.2	483	289.679	1056	92.1223	ENSRNOG00000033045.2	H2aj	H2A.J histone [Source:RGD Symbol;Acc:1592176]
ENSRNOT00000019994.5	712	517.056	1884	92.0792	ENSRNOG00000014908.5	Sf3b5	splicing factor 3b, subunit 5 [Source:RGD Symbol;Acc:1586993]
ENSRNOT00000006708.4	1781	1585.98	5776	92.0339	ENSRNOG00000005024.4	Cdkn2aipnl	CDKN2A interacting protein N-terminal like [Source:RGD Symbol;Acc:1308696]
ENSRNOT00000026564.6	3734	3538.98	12886	92.0149	ENSRNOG00000019582.7	Mthfd1l	methylenetetrahydrofolate dehydrogenase (NADP+ dependent) 1-like [Source:RGD Symbol;Acc:1307311]
ENSRNOT00000061657.5	3880	3684.98	13407.3	91.9441	ENSRNOG00000007905.8	Itga7	integrin subunit alpha 7 [Source:RGD Symbol;Acc:71022]
ENSRNOT00000000079.8	1499	1303.98	4741.29	91.8849	ENSRNOG00000010580.8	Acot7	acyl-CoA thioesterase 7 [Source:RGD Symbol;Acc:628856]
ENSRNOT00000088097.1	2148	1952.98	7101	91.8841	ENSRNOG00000055853.1	Gorasp2	golgi reassembly stacking protein 2 [Source:RGD Symbol;Acc:619911]
ENSRNOT00000018098.5	1544	1348.98	4899	91.7742	ENSRNOG00000013506.5	Zfand6	zinc finger AN1-type containing 6 [Source:RGD Symbol;Acc:1359317]
ENSRNOT00000091387.1	1361	1165.98	4232.35	91.7296	ENSRNOG00000058580.1	Paip1	poly(A) binding protein interacting protein 1 [Source:RGD Symbol;Acc:1305668]
ENSRNOT00000023211.5	2312	2116.98	7683	91.7133	ENSRNOG00000016923.5	Clptm1l	CLPTM1-like [Source:RGD Symbol;Acc:1307896]
ENSRNOT00000055238.4	3974	3778.98	13695.9	91.5872	ENSRNOG00000036814.4	Atp6v0a1	ATPase H+ transporting V0 subunit a1 [Source:RGD Symbol;Acc:68405]
ENSRNOT00000009132.6	5081	4885.98	17706	91.5771	ENSRNOG00000006526.7	Sema3c	semaphorin 3C [Source:RGD Symbol;Acc:1309343]
ENSRNOT00000083394.1	3375	3179.98	11511	91.476	ENSRNOG00000005130.7	LOC103693780	2-oxoglutarate dehydrogenase, mitochondrial-like [Source:RGD Symbol;Acc:9122992]
ENSRNOT00000028368.5	2234	2038.98	7376.99	91.4291	ENSRNOG00000020894.5	Lsm12	LSM12 homolog [Source:RGD Symbol;Acc:1309441]
ENSRNOT00000021096.6	1779	1583.98	5730	91.4163	ENSRNOG00000042195.3	Pabpn1	poly(A) binding protein, nuclear 1 [Source:RGD Symbol;Acc:619928]
ENSRNOT00000085654.1	1948	1752.98	6332.58	91.2898	ENSRNOG00000030862.5	Atp6v1h	ATPase H+ transporting V1 subunit H [Source:RGD Symbol;Acc:1562450]
ENSRNOT00000001307.7	834	638.979	2306.92	91.2356	ENSRNOG00000000989.8	Bud31	BUD31 homolog [Source:RGD Symbol;Acc:621103]
ENSRNOT00000059807.3	1664	1468.98	5303.39	91.234	ENSRNOG00000028236.6	RGD1309104	similar to RIKEN cDNA 1700025G04 gene [Source:RGD Symbol;Acc:1309104]
ENSRNOT00000081819.1	1345	1149.98	4148	91.1522	ENSRNOG00000055572.1	Idh3g	isocitrate dehydrogenase (NAD(+)) 3 non-catalytic subunit gamma [Source:RGD Symbol;Acc:2863]
ENSRNOT00000056289.3	2037	1841.98	6636.35	91.0465	ENSRNOG00000023816.5	Aph1a	aph-1 homolog A, gamma secretase subunit [Source:RGD Symbol;Acc:1311546]
ENSRNOT00000007522.5	1078	882.979	3181.19	91.0454	ENSRNOG00000005718.5	AABR07065406.1
ENSRNOT00000029266.5	2549	2353.98	8479	91.0249	ENSRNOG00000024650.5	Ckap2	cytoskeleton associated protein 2 [Source:RGD Symbol;Acc:1311631]
ENSRNOT00000007298.4	2779	2583.98	9301.02	90.9619	ENSRNOG00000005061.5	Dlst	dihydrolipoamide S-succinyltransferase [Source:RGD Symbol;Acc:1359615]
ENSRNOT00000001961.3	2438	2242.98	8064	90.8539	ENSRNOG00000001442.3	Por	cytochrome p450 oxidoreductase [Source:RGD Symbol;Acc:68335]
ENSRNOT00000085000.1	598	403.256	1449.62	90.8427	ENSRNOG00000036894.4	Cisd3	CDGSH iron sulfur domain 3 [Source:RGD Symbol;Acc:1559720]
ENSRNOT00000092019.1	3723	3527.98	12678.5	90.8152	ENSRNOG00000060793.1	Eif2s3	eukaryotic translation initiation factor 2 subunit gamma [Source:RGD Symbol;Acc:1561279]
ENSRNOT00000004364.7	3696	3500.98	12578	90.7905	ENSRNOG00000003139.7	Smc1a	structural maintenance of chromosomes 1A [Source:RGD Symbol;Acc:61991]
ENSRNOT00000093384.1	1797	1601.98	5755.14	90.7856	ENSRNOG00000032034.7	Supt5h	SPT5 homolog, DSIF elongation factor subunit [Source:RGD Symbol;Acc:1563807]
ENSRNOT00000011394.5	1897	1701.98	6109	90.7056	ENSRNOG00000008427.5	Necap2	NECAP endocytosis associated 2 [Source:RGD Symbol;Acc:735063]
ENSRNOT00000023728.5	644	449.119	1611.93	90.6992	ENSRNOG00000042160.1	Tmem167b	transmembrane protein 167B [Source:RGD Symbol;Acc:1564454]
ENSRNOT00000003182.5	1751	1555.98	5584	90.6901	ENSRNOG00000002331.5	Aldh3a1	aldehyde dehydrogenase 3 family, member A1 [Source:RGD Symbol;Acc:2088]
ENSRNOT00000019740.5	595	400.256	1433	90.4746	ENSRNOG00000014581.5	Trappc2l	trafficking protein particle complex 2-like [Source:RGD Symbol;Acc:1304906]
ENSRNOT00000026297.6	1548	1352.98	4842.41	90.4459	ENSRNOG00000042983.2	Nudt21	nudix hydrolase 21 [Source:RGD Symbol;Acc:1305766]
ENSRNOT00000026799.5	1647	1451.98	5193	90.3808	ENSRNOG00000019772.5	Dnpep	aspartyl aminopeptidase [Source:RGD Symbol;Acc:1583848]
ENSRNOT00000008885.5	2883	2687.98	9612	90.3662	ENSRNOG00000006646.6	Vopp1	VOPP1 WW domain binding protein [Source:RGD Symbol;Acc:1306494]
ENSRNOT00000083354.1	1583	1387.98	4959.7	90.3006	ENSRNOG00000061499.1	Kmt2d	lysine methyltransferase 2D [Source:RGD Symbol;Acc:2324324]
ENSRNOT00000026778.6	2132	1936.98	6913.64	90.1986	ENSRNOG00000019746.6	Paf1	PAF1 homolog, Paf1/RNA polymerase II complex component [Source:RGD Symbol;Acc:1306219]
ENSRNOT00000027878.5	1005	809.979	2891	90.1971	ENSRNOG00000020554.5	Slc50a1	solute carrier family 50 member 1 [Source:RGD Symbol;Acc:1308478]
ENSRNOT00000045050.2	1894	1698.98	6062.1	90.1682	ENSRNOG00000002275.7	Fip1l1	factor interacting with PAPOLA and CPSF1 [Source:RGD Symbol;Acc:1309336]
ENSRNOT00000074847.2	2364	2168.98	7739	90.167	ENSRNOG00000048733.2	Nup62	nucleoporin 62 [Source:RGD Symbol;Acc:619938]
ENSRNOT00000026932.5	1100	904.979	3226.54	90.0982	ENSRNOG00000019811.5	LOC100362432	mitochondrial import inner membrane translocase subunit Tim23-like [Source:RGD Symbol;Acc:2318156]
ENSRNOT00000054862.4	2268	2072.98	7390.25	90.0912	ENSRNOG00000020615.7	Nap1l4	nucleosome assembly protein 1-like 4 [Source:RGD Symbol;Acc:1305391]
ENSRNOT00000087181.1	999	803.979	2865.39	90.0654	ENSRNOG00000054775.1	Fkbp11	FKBP prolyl isomerase 11 [Source:RGD Symbol;Acc:1306161]
ENSRNOT00000005064.5	1194	998.979	3560	90.0558	ENSRNOG00000003805.5	Rnft1	ring finger protein, transmembrane 1 [Source:RGD Symbol;Acc:1562411]
ENSRNOT00000010631.4	1716	1520.98	5415	89.9691	ENSRNOG00000007884.4	Bcap29	B-cell receptor-associated protein 29 [Source:RGD Symbol;Acc:1359431]
ENSRNOT00000078600.1	547	352.664	1255.01	89.9303	ENSRNOG00000056651.1	LOC103690068	immortalization up-regulated protein-like [Source:RGD Symbol;Acc:9176702]
ENSRNOT00000087534.1	976	780.979	2778.95	89.9208	ENSRNOG00000018176.7	Rab6a	RAB6A, member RAS oncogene family [Source:RGD Symbol;Acc:619737]
ENSRNOT00000001638.5	2571	2375.98	8452	89.8949	ENSRNOG00000001223.5	Pttg1ip	PTTG1 interacting protein [Source:RGD Symbol;Acc:1305983]
ENSRNOT00000081243.1	1437	1241.98	4410	89.731	ENSRNOG00000052637.1	Samd1	sterile alpha motif domain containing 1 [Source:RGD Symbol;Acc:7529921]
ENSRNOT00000009225.6	1597	1401.98	4977	89.7107	ENSRNOG00000007051.6	Rraga	Ras-related GTP binding A [Source:RGD Symbol;Acc:619804]
ENSRNOT00000088448.1	2162	1966.98	6971.9	89.5714	ENSRNOG00000002275.7	Fip1l1	factor interacting with PAPOLA and CPSF1 [Source:RGD Symbol;Acc:1309336]
ENSRNOT00000091577.1	3569	3373.98	11953.3	89.5291	ENSRNOG00000002182.7	Septin11	septin 11 [Source:RGD Symbol;Acc:1307405]
ENSRNOT00000093534.1	797	602	2132.73	89.5279	ENSRNOG00000000926.7	Mrps17	mitochondrial ribosomal protein S17 [Source:RGD Symbol;Acc:1307650]
ENSRNOT00000015836.5	1822	1626.98	5760	89.4661	ENSRNOG00000011800.5	F3	coagulation factor III, tissue factor [Source:RGD Symbol;Acc:2587]
ENSRNOT00000075423.2	1814	1618.98	5730.39	89.446	ENSRNOG00000046227.2	Tprg1l	tumor protein p63 regulated 1-like [Source:RGD Symbol;Acc:1590079]
ENSRNOT00000085725.1	1291	1095.98	3878.09	89.4197	ENSRNOG00000010895.6	Tmem30a	transmembrane protein 30A [Source:RGD Symbol;Acc:1303315]
ENSRNOT00000082893.1	1896	1700.98	6016.33	89.3821	ENSRNOG00000052275.1	H2az2	H2A.Z variant histone 2 [Source:RGD Symbol;Acc:1587865]
ENSRNOT00000005855.4	1532	1336.98	4727	89.3468	ENSRNOG00000004364.4	Babam2	BRISC and BRCA1 A complex member 2 [Source:RGD Symbol;Acc:735111]
ENSRNOT00000056237.3	3548	3352.98	11840.1	89.2362	ENSRNOG00000021213.6	Lix1l	limb and CNS expressed 1 like [Source:RGD Symbol;Acc:1593161]
ENSRNOT00000055013.4	3866	3670.98	12952.6	89.1649	ENSRNOG00000036711.4	Spn	sialophorin [Source:RGD Symbol;Acc:3750]
ENSRNOT00000026184.4	2075	1879.98	6633	89.1611	ENSRNOG00000019264.4	Ltbr	lymphotoxin beta receptor [Source:RGD Symbol;Acc:1309448]
ENSRNOT00000032089.4	3158	2962.98	10452	89.1434	ENSRNOG00000021314.4	Fdft1	farnesyl diphosphate farnesyl transferase 1 [Source:RGD Symbol;Acc:61834]
ENSRNOT00000005194.5	1381	1185.98	4181	89.0884	ENSRNOG00000003881.6	Nit1	nitrilase 1 [Source:RGD Symbol;Acc:727821]
ENSRNOT00000080422.1	662	467.073	1645.8	89.0452	ENSRNOG00000051483.1	LOC103689961	selenoprotein W-like [Source:RGD Symbol;Acc:9418506]
ENSRNOT00000008909.7	2005	1809.98	6372	88.9653	ENSRNOG00000006778.7	Mmp19	matrix metallopeptidase 19 [Source:RGD Symbol;Acc:1311376]
ENSRNOT00000082857.1	654	459.104	1616	88.9506	ENSRNOG00000054563.1	Selenoh	selenoprotein H [Source:RGD Symbol;Acc:1563348]
ENSRNOT00000059735.3	4977	4781.98	16830.9	88.944	ENSRNOG00000002052.6	Ccdc80	coiled-coil domain containing 80 [Source:RGD Symbol;Acc:69421]
ENSRNOT00000001941.3	728	533.038	1876	88.9391	ENSRNOG00000001430.3	Polr2j	RNA polymerase II subunit J [Source:RGD Symbol;Acc:1310198]
ENSRNOT00000006225.8	3759	3563.98	12542	88.9303	ENSRNOG00000004604.8	Slc38a10	solute carrier family 38, member 10 [Source:RGD Symbol;Acc:1306356]
ENSRNOT00000010893.6	2358	2162.98	7611.56	88.9283	ENSRNOG00000022323.5	Tcea1	transcription elongation factor A1 [Source:RGD Symbol;Acc:1309880]
ENSRNOT00000089309.1	2673	2477.98	8716	88.8869	ENSRNOG00000058805.1	Aida	axin interactor, dorsalization associated [Source:RGD Symbol;Acc:1592746]
ENSRNOT00000018535.5	5173	4977.98	17503	88.8541	ENSRNOG00000013481.5	Cdh11	cadherin 11 [Source:RGD Symbol;Acc:619742]
ENSRNOT00000024561.3	975	779.979	2742	88.8388	ENSRNOG00000017900.6	rnf141	ring finger protein 141 [Source:RGD Symbol;Acc:1303154]
ENSRNOT00000008877.6	1507	1311.98	4611	88.815	ENSRNOG00000006499.6	Cops5	COP9 signalosome subunit 5 [Source:RGD Symbol;Acc:1310301]
ENSRNOT00000005144.4	1207	1011.98	3556	88.7991	ENSRNOG00000003815.4	Slc25a11	solute carrier family 25 member 11 [Source:RGD Symbol;Acc:708476]
ENSRNOT00000027029.4	719	524.056	1841	88.7758	ENSRNOG00000019949.4	Mrps12	mitochondrial ribosomal protein S12 [Source:RGD Symbol;Acc:1306221]
ENSRNOT00000001539.4	1096	900.979	3162	88.6881	ENSRNOG00000001163.4	Srsf9	serine and arginine rich splicing factor 9 [Source:RGD Symbol;Acc:1309495]
ENSRNOT00000075167.3	990	794.979	2789.45	88.671	ENSRNOG00000037931.5	Plaur	plasminogen activator, urokinase receptor [Source:RGD Symbol;Acc:620597]
ENSRNOT00000013931.5	4241	4045.98	14195	88.6605	ENSRNOG00000010274.5	Smc4	structural maintenance of chromosomes 4 [Source:RGD Symbol;Acc:1306680]
ENSRNOT00000074747.1	690	495.073	1736	88.6133	ENSRNOG00000045561.1	Uqcc3	ubiquinol-cytochrome c reductase complex assembly factor 3 [Source:RGD Symbol;Acc:1597344]
ENSRNOT00000052131.2	2686	2490.98	8725	88.5143	ENSRNOG00000030328.2	Fam98a	family with sequence similarity 98, member A [Source:RGD Symbol;Acc:1305486]
ENSRNOT00000039829.4	627	432.119	1513	88.4818	ENSRNOG00000046391.1	Fam177a1	family with sequence similarity 177, member A1 [Source:RGD Symbol;Acc:2323636]
ENSRNOT00000006787.7	1226	1030.98	3607.71	88.43	ENSRNOG00000005039.8	Tfpi	tissue factor pathway inhibitor [Source:RGD Symbol;Acc:61914]
ENSRNOT00000048293.4	1517	1321.98	4623	88.3726	ENSRNOG00000031431.5	Cdca8	cell division cycle associated 8 [Source:RGD Symbol;Acc:1566306]
ENSRNOT00000027770.7	4043	3847.98	13454	88.356	ENSRNOG00000020441.8	Wnk4	WNK lysine deficient protein kinase 4 [Source:RGD Symbol;Acc:631401]
ENSRNOT00000023285.5	2919	2723.98	9511	88.2349	ENSRNOG00000017201.5	Cd2bp2	Cd2 (cytoplasmic tail) binding protein 2 [Source:RGD Symbol;Acc:1311741]
ENSRNOT00000016608.2	1628	1432.98	5000	88.1756	ENSRNOG00000012228.2	Skap2	src kinase associated phosphoprotein 2 [Source:RGD Symbol;Acc:620159]
ENSRNOT00000082107.1	3270	3074.98	10726	88.1483	ENSRNOG00000060753.1	Esyt1	extended synaptotagmin 1 [Source:RGD Symbol;Acc:3053]
ENSRNOT00000073258.2	816	621	2166	88.1424	ENSRNOG00000045698.2	Lin7c	lin-7 homolog C, crumbs cell polarity complex component [Source:RGD Symbol;Acc:621164]
ENSRNOT00000082284.1	1669	1473.98	5140.92	88.1389	ENSRNOG00000016416.7	Rnh1	ribonuclease/angiogenin inhibitor 1 [Source:RGD Symbol;Acc:621398]
ENSRNOT00000034334.5	1377	1181.98	4121	88.1071	ENSRNOG00000027151.5	Lrrc58	leucine rich repeat containing 58 [Source:RGD Symbol;Acc:1307440]
ENSRNOT00000047139.3	1116	920.979	3210.89	88.1038	ENSRNOG00000029726.4	Gstm1	glutathione S-transferase mu 1 [Source:RGD Symbol;Acc:2755]
ENSRNOT00000078972.1	1616	1420.98	4954.04	88.1029	ENSRNOG00000038999.4	RT1-A1	RT1 class Ia, locus A1 [Source:RGD Symbol;Acc:1595924]
ENSRNOT00000012985.6	877	681.979	2376	88.0428	ENSRNOG00000009785.6	Cdkn3	cyclin-dependent kinase inhibitor 3 [Source:RGD Symbol;Acc:1307781]
ENSRNOT00000055957.3	1772	1576.98	5492.34	88.0136	ENSRNOG00000037113.3	Slfn2	schlafen 2 [Source:RGD Symbol;Acc:1308645]
ENSRNOT00000024568.5	4168	3972.98	13836.4	88.0086	ENSRNOG00000018149.5	Smarca5	SWI/SNF related, matrix associated, actin dependent regulator of chromatin, subfamily a, member 5 [Source:RGD Symbol;Acc:1308832]
ENSRNOT00000072155.1	936	740.979	2579.5	87.9727	ENSRNOG00000048563.2	Cetn3	centrin 3 [Source:RGD Symbol;Acc:620249]
ENSRNOT00000014309.4	1711	1515.98	5275	87.9321	ENSRNOG00000010574.4	Ptpn1	protein tyrosine phosphatase, non-receptor type 1 [Source:RGD Symbol;Acc:61965]
ENSRNOT00000028988.2	486	292.631	1014.94	87.6471	ENSRNOG00000023387.5	LOC100912599	NADH dehydrogenase [ubiquinone] iron-sulfur protein 6, mitochondrial-like [Source:RGD Symbol;Acc:6485961]
ENSRNOT00000072206.2	486	292.631	1014.94	87.6471	ENSRNOG00000049394.3	LOC679739	NADH dehydrogenase (ubiquinone) Fe-S protein 6 [Source:RGD Symbol;Acc:1584802]
ENSRNOT00000027737.5	611	416.161	1443	87.624	ENSRNOG00000020464.5	Mrpl54	mitochondrial ribosomal protein L54 [Source:RGD Symbol;Acc:1305694]
ENSRNOT00000067663.2	5241	5045.98	17489	87.5866	ENSRNOG00000031475.4	Col16a1	collagen type XVI alpha 1 chain [Source:RGD Symbol;Acc:1310982]
ENSRNOT00000027425.7	2185	1989.98	6895.08	87.5607	ENSRNOG00000020235.8	Hnrnpl	heterogeneous nuclear ribonucleoprotein L [Source:RGD Symbol;Acc:71059]
ENSRNOT00000015521.2	4264	4068.98	14077	87.4264	ENSRNOG00000011352.2	Furin	furin (paired basic amino acid cleaving enzyme) [Source:RGD Symbol;Acc:3274]
ENSRNOT00000028057.4	2976	2780.98	9621	87.426	ENSRNOG00000020673.4	Pbxip1	PBX homeobox interacting protein 1 [Source:RGD Symbol;Acc:1305180]
ENSRNOT00000042558.2	879	683.979	2366	87.4159	ENSRNOG00000033498.4	Cib1	calcium and integrin binding 1 [Source:RGD Symbol;Acc:620133]
ENSRNOT00000067376.3	795	600	2075	87.3947	ENSRNOG00000008613.7	Gatad1	GATA zinc finger domain containing 1 [Source:RGD Symbol;Acc:1562004]
ENSRNOT00000008364.7	1141	945.979	3271	87.3811	ENSRNOG00000005884.7	Emc7	ER membrane protein complex subunit 7 [Source:RGD Symbol;Acc:1305045]
ENSRNOT00000077362.1	1594	1398.98	4835.98	87.3558	ENSRNOG00000014154.7	Ilf2	interleukin enhancer binding factor 2 [Source:RGD Symbol;Acc:1305734]
ENSRNOT00000039067.3	587	392.309	1356	87.3473	ENSRNOG00000026528.3	Mrps33	mitochondrial ribosomal protein S33 [Source:RGD Symbol;Acc:1309217]
ENSRNOT00000025629.7	2237	2041.98	7058	87.3471	ENSRNOG00000018815.7	Plk1	polo-like kinase 1 [Source:RGD Symbol;Acc:3352]
ENSRNOT00000006436.5	3257	3061.98	10583	87.3423	ENSRNOG00000004602.6	Rnf145	ring finger protein 145 [Source:RGD Symbol;Acc:1309561]
ENSRNOT00000084114.1	2294	2098.98	7243	87.2024	ENSRNOG00000060956.1	Zfp706	zinc finger protein 706 [Source:RGD Symbol;Acc:1563959]
ENSRNOT00000003075.7	1134	938.979	3233	87.0098	ENSRNOG00000022256.6	Cxcl10	C-X-C motif chemokine ligand 10 [Source:RGD Symbol;Acc:620209]
ENSRNOT00000076786.2	1384	1188.98	4091.51	86.9617	ENSRNOG00000039848.5	Ak6	adenylate kinase 6 [Source:RGD Symbol;Acc:7387335]
ENSRNOT00000025303.3	1984	1788.98	6151.29	86.8919	ENSRNOG00000018677.3	Akt2	AKT serine/threonine kinase 2 [Source:RGD Symbol;Acc:2082]
ENSRNOT00000076604.2	3117	2921.98	10045	86.8739	ENSRNOG00000025791.7	Dync1li2	dynein, cytoplasmic 1 light intermediate chain 2 [Source:RGD Symbol;Acc:621130]
ENSRNOT00000003173.7	1643	1447.98	4976.32	86.8489	ENSRNOG00000002292.8	Hnrnpd	heterogeneous nuclear ribonucleoprotein D [Source:RGD Symbol;Acc:620365]
ENSRNOT00000009115.7	7293	7097.98	24380	86.7995	ENSRNOG00000006816.7	Ubr5	ubiquitin protein ligase E3 component n-recognin 5 [Source:RGD Symbol;Acc:621236]
ENSRNOT00000013322.6	1398	1202.98	4129	86.7371	ENSRNOG00000009712.7	Gale	UDP-galactose-4-epimerase [Source:RGD Symbol;Acc:621493]
ENSRNOT00000080502.1	1189	993.979	3408.19	86.6493	ENSRNOG00000018159.7	Anxa4	annexin A4 [Source:RGD Symbol;Acc:621171]
ENSRNOT00000013869.7	517	323.076	1107	86.5886	ENSRNOG00000010408.7	Polr2k	RNA polymerase II subunit K [Source:RGD Symbol;Acc:2319895]
ENSRNOT00000019126.5	4954	4758.98	16299	86.5497	ENSRNOG00000013516.6	Sf3b1	splicing factor 3b, subunit 1 [Source:RGD Symbol;Acc:620148]
ENSRNOT00000003715.4	2822	2626.98	8990	86.4811	ENSRNOG00000002705.4	Vps4b	vacuolar protein sorting 4 homolog B [Source:RGD Symbol;Acc:1305969]
ENSRNOT00000011105.5	3421	3225.98	11030	86.4037	ENSRNOG00000007418.5	Ipo9	importin 9 [Source:RGD Symbol;Acc:1310537]
ENSRNOT00000039964.3	2194	1998.98	6833	86.3816	ENSRNOG00000029061.3	Hirip3	HIRA interacting protein 3 [Source:RGD Symbol;Acc:1306463]
ENSRNOT00000009086.6	656	461.104	1575.03	86.3194	ENSRNOG00000006744.7	Acyp1	acylphosphatase 1 [Source:RGD Symbol;Acc:1311327]
ENSRNOT00000091154.1	2983	2787.98	9523	86.3182	ENSRNOG00000057814.1	Nsdhl	NAD(P) dependent steroid dehydrogenase-like [Source:RGD Symbol;Acc:1359337]
ENSRNOT00000025362.3	2763	2567.98	8766.25	86.2662	ENSRNOG00000018770.3	Pmaip1	phorbol-12-myristate-13-acetate-induced protein 1 [Source:RGD Symbol;Acc:1359266]
ENSRNOT00000024583.5	2147	1951.98	6654	86.1442	ENSRNOG00000018107.5	Zfand5	zinc finger AN1-type containing 5 [Source:RGD Symbol;Acc:1310776]
ENSRNOT00000075875.1	373	185.458	632.176	86.1411	ENSRNOG00000021748.7	Las1l	LAS1-like, ribosome biogenesis factor [Source:RGD Symbol;Acc:1565755]
ENSRNOT00000010020.4	1728	1532.98	5218	86.0174	ENSRNOG00000007412.4	Dok1	docking protein 1 [Source:RGD Symbol;Acc:1309499]
ENSRNOT00000046943.2	1660	1464.98	4984	85.9735	ENSRNOG00000017118.6	P4ha3	prolyl 4-hydroxylase subunit alpha 3 [Source:RGD Symbol;Acc:735150]
ENSRNOT00000061826.3	2192	1996.98	6793.26	85.9653	ENSRNOG00000007326.8	Prepl	prolyl endopeptidase-like [Source:RGD Symbol;Acc:1310143]
ENSRNOT00000007870.5	1529	1333.98	4535.02	85.911	ENSRNOG00000005861.6	Hsd11b1	hydroxysteroid 11-beta dehydrogenase 1 [Source:RGD Symbol;Acc:2834]
ENSRNOT00000083633.1	4970	4774.98	16217.8	85.8297	ENSRNOG00000031709.5	Ppfibp1	PPFIA binding protein 1 [Source:RGD Symbol;Acc:1310010]
ENSRNOT00000056166.4	5503	5307.98	18021.2	85.7969	ENSRNOG00000020748.7	Map4	microtubule-associated protein 4 [Source:RGD Symbol;Acc:1564359]
ENSRNOT00000048706.3	2019	1823.98	6190	85.7608	ENSRNOG00000029280.3	Gpaa1	glycosylphosphatidylinositol anchor attachment 1 [Source:RGD Symbol;Acc:1303197]
ENSRNOT00000057116.3	1441	1245.98	4223	85.6502	ENSRNOG00000037647.3	Ostm1	osteoclastogenesis associated transmembrane protein 1 [Source:RGD Symbol;Acc:1564976]
ENSRNOT00000023562.6	1701	1505.98	5101	85.5962	ENSRNOG00000017396.6	Marchf5	membrane associated ring-CH-type finger 5 [Source:RGD Symbol;Acc:1305617]
ENSRNOT00000013315.8	3956	3760.98	12736	85.5757	ENSRNOG00000009739.8	Washc5	WASH complex subunit 5 [Source:RGD Symbol;Acc:1564420]
ENSRNOT00000034096.6	3849	3653.98	12372	85.5642	ENSRNOG00000024089.6	Fndc3b	fibronectin type III domain containing 3B [Source:RGD Symbol;Acc:1311673]
ENSRNOT00000075429.2	192	48.8107	165.119	85.4871	ENSRNOG00000050729.2	LOC102555217	zinc finger protein 120-like [Source:RGD Symbol;Acc:7717583]
ENSRNOT00000033784.4	2921	2725.98	9218.7	85.4605	ENSRNOG00000024428.4	Kif20a	kinesin family member 20A [Source:RGD Symbol;Acc:1307695]
ENSRNOT00000028588.6	1578	1382.98	4667	85.2787	ENSRNOG00000021051.6	Cyth2	cytohesin 2 [Source:RGD Symbol;Acc:620398]
ENSRNOT00000087961.1	1161	965.979	3257.75	85.2252	ENSRNOG00000020615.7	Nap1l4	nucleosome assembly protein 1-like 4 [Source:RGD Symbol;Acc:1305391]
ENSRNOT00000017245.6	2052	1856.98	6261.69	85.2123	ENSRNOG00000012808.7	Tmem259	transmembrane protein 259 [Source:RGD Symbol;Acc:1311136]
ENSRNOT00000002085.6	1638	1442.98	4857	85.0602	ENSRNOG00000001524.7	Hat1	histone acetyltransferase 1 [Source:RGD Symbol;Acc:1305716]
ENSRNOT00000010007.6	1673	1477.98	4972	85.0122	ENSRNOG00000007541.6	Fhl3	four and a half LIM domains 3 [Source:RGD Symbol;Acc:1307180]
ENSRNOT00000015869.8	1785	1589.98	5344.98	84.9519	ENSRNOG00000011489.8	R3hdm4	R3H domain containing 4 [Source:RGD Symbol;Acc:1307067]
ENSRNOT00000082991.1	1222	1026.98	3452.09	84.9452	ENSRNOG00000003928.7	Tmco1	transmembrane and coiled-coil domains 1 [Source:RGD Symbol;Acc:1359178]
ENSRNOT00000016987.5	1190	994.979	3344	84.9319	ENSRNOG00000024239.4	Fam89b	family with sequence similarity 89, member B [Source:RGD Symbol;Acc:1311544]
ENSRNOT00000028246.8	5420	5224.98	17541	84.8375	ENSRNOG00000020822.8	Atp8b2	ATPase phospholipid transporting 8B2 [Source:RGD Symbol;Acc:1597731]
ENSRNOT00000020385.5	1697	1501.98	5039.78	84.7941	ENSRNOG00000014564.6	Yipf5	Yip1 domain family, member 5 [Source:RGD Symbol;Acc:1359165]
ENSRNOT00000048529.4	2136	1940.98	6512	84.7836	ENSRNOG00000031312.5	Tnfrsf1a	TNF receptor superfamily member 1A [Source:RGD Symbol;Acc:621237]
ENSRNOT00000006800.5	2104	1908.98	6401	84.7354	ENSRNOG00000005034.5	Arhgef25	Rho guanine nucleotide exchange factor 25 [Source:RGD Symbol;Acc:735210]
ENSRNOT00000087443.1	6104	5908.98	19813	84.7337	ENSRNOG00000061316.1	Ulbp1	UL16 binding protein 1 [Source:RGD Symbol;Acc:7509852]
ENSRNOT00000092322.1	6849	6653.98	22301	84.6956	ENSRNOG00000000852.6	Prrc2a	proline-rich coiled-coil 2A [Source:RGD Symbol;Acc:1303025]
ENSRNOT00000016112.7	1630	1434.98	4808	84.6715	ENSRNOG00000011853.7	Mbd2	methyl-CpG binding domain protein 2 [Source:RGD Symbol;Acc:1595452]
ENSRNOT00000025878.5	4758	4562.98	15278	84.6128	ENSRNOG00000018977.5	Ap3d1	adaptor related protein complex 3 subunit delta 1 [Source:RGD Symbol;Acc:1308659]
ENSRNOT00000025198.5	926	730.979	2447	84.5955	ENSRNOG00000018676.5	RGD1562987	similar to cDNA sequence BC031181 [Source:RGD Symbol;Acc:1562987]
ENSRNOT00000024707.7	3002	2806.98	9396.55	84.5955	ENSRNOG00000018279.7	Sfxn1	sideroflexin 1 [Source:RGD Symbol;Acc:1308482]
ENSRNOT00000009635.6	3263	3067.98	10269	84.5851	ENSRNOG00000006877.7	Efnb1	ephrin B1 [Source:RGD Symbol;Acc:2540]
ENSRNOT00000002715.6	2156	1960.98	6563	84.5761	ENSRNOG00000001979.7	Rcan1	regulator of calcineurin 1 [Source:RGD Symbol;Acc:631338]
ENSRNOT00000025570.3	8069	7873.98	26342.2	84.5426	ENSRNOG00000018668.3	Glg1	golgi glycoprotein 1 [Source:RGD Symbol;Acc:69345]
ENSRNOT00000038807.5	1890	1694.98	5666	84.4754	ENSRNOG00000028017.5	Tmem109	transmembrane protein 109 [Source:RGD Symbol;Acc:1359538]
ENSRNOT00000027141.5	2988	2792.98	9324	84.3631	ENSRNOG00000019913.5	Mta2	metastasis associated 1 family, member 2 [Source:RGD Symbol;Acc:1306743]
ENSRNOT00000011082.4	2075	1879.98	6275	84.3488	ENSRNOG00000008106.4	Shmt2	serine hydroxymethyltransferase 2 [Source:RGD Symbol;Acc:1308582]
ENSRNOT00000018583.3	3190	2994.98	9995.8	84.3417	ENSRNOG00000013581.3	Extl3	exostosin-like glycosyltransferase 3 [Source:RGD Symbol;Acc:62065]
ENSRNOT00000026968.6	2608	2412.98	8052	84.3273	ENSRNOG00000031485.4	Dpp3	dipeptidylpeptidase 3 [Source:RGD Symbol;Acc:621127]
ENSRNOT00000085805.1	3151	2955.98	9848.14	84.192	ENSRNOG00000005310.6	Cul1	cullin 1 [Source:RGD Symbol;Acc:1308157]
ENSRNOT00000090728.1	907	711.979	2372	84.191	ENSRNOG00000053397.1	Fmr1nb	FMR1 neighbor [Source:RGD Symbol;Acc:1564059]
ENSRNOT00000090262.1	2862	2666.98	8877.79	84.1208	ENSRNOG00000003123.8	Rpa1	replication protein A1 [Source:RGD Symbol;Acc:1307376]
ENSRNOT00000013488.4	1961	1765.98	5862	83.8839	ENSRNOG00000009934.4	Emc3	ER membrane protein complex subunit 3 [Source:RGD Symbol;Acc:1311566]
ENSRNOT00000001098.4	1697	1501.98	4985.52	83.8812	ENSRNOG00000000826.7	Flot1	flotillin 1 [Source:RGD Symbol;Acc:70991]
ENSRNOT00000003691.3	2319	2123.98	7046	83.8322	ENSRNOG00000002643.3	Ugdh	UDP-glucose 6-dehydrogenase [Source:RGD Symbol;Acc:621879]
ENSRNOT00000011008.5	2921	2725.98	9042	83.8224	ENSRNOG00000008173.5	Sesn3	sestrin 3 [Source:RGD Symbol;Acc:1309470]
ENSRNOT00000014002.5	5208	5012.98	16619	83.7775	ENSRNOG00000010427.5	Ipo7	importin 7 [Source:RGD Symbol;Acc:1310849]
ENSRNOT00000022958.3	812	617	2044	83.717	ENSRNOG00000017036.3	Sec11c	SEC11 homolog C, signal peptidase complex subunit [Source:RGD Symbol;Acc:628665]
ENSRNOT00000066098.3	1473	1277.98	4225	83.5451	ENSRNOG00000009980.7	Plpp1	phospholipid phosphatase 1 [Source:RGD Symbol;Acc:621832]
ENSRNOT00000026680.7	3633	3437.98	11365	83.5381	ENSRNOG00000019697.7	Ankrd28	ankyrin repeat domain 28 [Source:RGD Symbol;Acc:1559931]
ENSRNOT00000022532.6	2232	2036.98	6732	83.5172	ENSRNOG00000016704.6	Pcyox1	prenylcysteine oxidase 1 [Source:RGD Symbol;Acc:628652]
ENSRNOT00000082442.1	2050	1854.98	6129.23	83.4998	ENSRNOG00000013971.7	Psat1	phosphoserine aminotransferase 1 [Source:RGD Symbol;Acc:735170]
ENSRNOT00000079388.1	1550	1354.98	4476	83.4787	ENSRNOG00000053196.1	Slc48a1	solute carrier family 48 member 1 [Source:RGD Symbol;Acc:1562880]
ENSRNOT00000013913.6	1165	969.979	3204	83.4735	ENSRNOG00000009751.7	Gpx7	glutathione peroxidase 7 [Source:RGD Symbol;Acc:1306999]
ENSRNOT00000024310.3	2054	1858.98	6133	83.3713	ENSRNOG00000017777.3	Ahcy	adenosylhomocysteinase [Source:RGD Symbol;Acc:69260]
ENSRNOT00000001338.3	786	591	1947	83.2524	ENSRNOG00000021705.3	LOC102556092	uncharacterized LOC102556092 [Source:RGD Symbol;Acc:7677226]
ENSRNOT00000021711.5	3379	3183.98	10486	83.2258	ENSRNOG00000015843.5	Itfg1	integrin alpha FG-GAP repeat containing 1 [Source:RGD Symbol;Acc:619898]
ENSRNOT00000016207.6	786	591	1946.25	83.2203	ENSRNOG00000011979.6	Mrps24	mitochondrial ribosomal protein S24 [Source:RGD Symbol;Acc:1306014]
ENSRNOT00000026875.5	1574	1378.98	4541	83.217	ENSRNOG00000019804.5	B3gat3	beta-1,3-glucuronyltransferase 3 [Source:RGD Symbol;Acc:1311968]
[truncated: 29,717 more rows]
